# Supplementary material for: Discovery of isoflavone phytoalexins in wheat reveals an alternative route to isoflavonoid biosynthesis
Source: Nat Commun. 2023 Nov 1;14:6977. doi: 10.1038/s41467-023-42464-3 (PMC10620232; doi:10.1038/s41467-023-42464-3)
Supplement: Supplementary file 5 — Supplementary Data 2 [file 41467_2023_42464_MOESM5_ESM.xlsx]

## Sheet: All variants - all genes
Line	Position	Gene ID (refseq v1.1)	Functional annotation	Consequence type	Predicted severity	SIFT score
Cadenza1684	chr1A.1174013	TraesCS1A02G002100.1	Tripartite motif-containing protein 29	missense_variant	deleterious	0
Cadenza1684	chr1A.1229220	TraesCS1A02G002400.1	Cytochrome P450	synonymous_variant	NULL	NULL
Cadenza1684	chr1A.1236232	TraesCS1A02G002500.1	Phospholipid-transporting ATPase	missense_variant	deleterious	0
Cadenza1684	chr1A.3491031	TraesCS1A02G006200.1	Receptor protein kinase	missense_variant	tolerated	0.06
Cadenza1684	chr1A.3532499	TraesCS1A02G006400.1	F-box/LRR-repeat protein	missense_variant	tolerated	0.31
Cadenza1684	chr1A.4041920	TraesCS1A02G007405.1	Gamma-gliadin	synonymous_variant	NULL	NULL
Cadenza1684	chr1A.4063274	TraesCS1A02G007900.1	transmembrane protein	synonymous_variant	NULL	NULL
Cadenza1684	chr1A.7274694	TraesCS1A02G012800.1	Fatty acid oxidation complex subunit alpha	upstream_gene_variant	NULL	NULL
Cadenza1684	chr1A.7324398	TraesCS1A02G013200.1	Ankyrin repeat protein family-like protein	synonymous_variant	NULL	NULL
Cadenza1684	chr1A.7812899	TraesCS1A02G014300.1	C2 calcium/lipid-binding and GRAM domain protein	synonymous_variant	NULL	NULL
Cadenza1684	chr1A.8614791	TraesCS1A02G016203.1	#N/A	5_prime_UTR_variant	NULL	NULL
Cadenza1684	chr1A.8669440	TraesCS1A02G016300.1	Protein kinase family protein	missense_variant	deleterious	0
Cadenza1684	chr1A.10055384	TraesCS1A02G020400.1	Regulator of chromosome condensation (RCC1) family with FYVE zinc finger domain	missense_variant	deleterious	0
Cadenza1684	chr1A.10156080	TraesCS1A02G021200.1	Mechanosensitive ion channel family protein	intron_variant	NULL	NULL
Cadenza1684	chr1A.10972232	TraesCS1A02G022500.1	auxin response factor 21	synonymous_variant	NULL	NULL
Cadenza1684	chr1A.11815657	TraesCS1A02G024100.1	Beta-galactosidase	3_prime_UTR_variant	NULL	NULL
Cadenza1684	chr1A.12506069	TraesCS1A02G026200.1	NBS-LRR disease resistance protein-like protein	3_prime_UTR_variant	NULL	NULL
Cadenza1684	chr1A.13666553	TraesCS1A02G029100.2	Disease resistance protein (TIR-NBS-LRR class) family	synonymous_variant	NULL	NULL
Cadenza1684	chr1A.13666553	TraesCS1A02G029100.1	Disease resistance protein (TIR-NBS-LRR class) family	synonymous_variant	NULL	NULL
Cadenza1684	chr1A.13972377	TraesCS1A02G029900.1	Protein DETOXIFICATION	intron_variant	NULL	NULL
Cadenza1684	chr1A.14162825	TraesCS1A02G030700.1	PGR5-like protein 1A	intron_variant	NULL	NULL
Cadenza1684	chr1A.14790862	TraesCS1A02G032100.1	Chalcone synthase	synonymous_variant	NULL	NULL
Cadenza1684	chr1A.15438459	TraesCS1A02G033100.1	F-box protein-like	3_prime_UTR_variant	NULL	NULL
Cadenza1684	chr1A.15517835	TraesCS1A02G033200.1	Glycosyltransferase	synonymous_variant	NULL	NULL
Cadenza1684	chr1A.16409767	TraesCS1A02G033600.1	Mitochondrial import inner membrane translocase subunit Tim17/Tim22/Tim23 family protein	3_prime_UTR_variant	NULL	NULL
Cadenza1684	chr1A.16838884	TraesCS1A02G034000.1	L-ascorbate oxidase	missense_variant	deleterious - low confidence	0
Cadenza1684	chr1A.18292260	TraesCS1A02G035000.1	Nuclear pore complex protein NUP43	intron_variant	NULL	NULL
Cadenza1684	chr1A.18312014	TraesCS1A02G035100.1	Clathrin assembly protein	missense_variant	deleterious	0.04
Cadenza1684	chr1A.20416837	TraesCS1A02G036700.1	Short-chain dehydrogenase/reductase family protein	missense_variant	tolerated	0.58
Cadenza1684	chr1A.20937578	TraesCS1A02G037800.1	Phenylalanine ammonia-lyase	missense_variant	tolerated	0.12
Cadenza1684	chr1A.21285029	TraesCS1A02G039100.3	B3 domain-containing protein	intron_variant	NULL	NULL
Cadenza1684	chr1A.21285029	TraesCS1A02G039100.5	B3 domain-containing protein	intron_variant	NULL	NULL
Cadenza1684	chr1A.21285029	TraesCS1A02G039100.4	B3 domain-containing protein	intron_variant	NULL	NULL
Cadenza1684	chr1A.21285029	TraesCS1A02G039100.1	B3 domain-containing protein	intron_variant	NULL	NULL
Cadenza1684	chr1A.21285029	TraesCS1A02G039100.2	B3 domain-containing protein	intron_variant	NULL	NULL
Cadenza1684	chr1A.22613060	TraesCS1A02G041100.1	Leucine-rich repeat (LRR) family protein	missense_variant	tolerated	0.26
Cadenza1684	chr1A.24942221	TraesCS1A02G044100.1	Transcription factor jumonji (jmjC) domain-containing protein	synonymous_variant	NULL	NULL
Cadenza1684	chr1A.28716354	TraesCS1A02G046900.1	Membrane-associated kinase regulator-like protein	intron_variant	NULL	NULL
Cadenza1684	chr1A.28716859	TraesCS1A02G046900.1	Membrane-associated kinase regulator-like protein	missense_variant	tolerated	0.81
Cadenza1684	chr1A.32451702	TraesCS1A02G050800.1	Defensin	missense_variant	deleterious	0
Cadenza1684	chr1A.33227138	TraesCS1A02G051600.1	F-box family protein	missense_variant	deleterious	0
Cadenza1684	chr1A.34168633	TraesCS1A02G052200.2	Mammalian uncoordinated homology 13	intron_variant	NULL	NULL
Cadenza1684	chr1A.34168633	TraesCS1A02G052200.1	Mammalian uncoordinated homology 13	intron_variant	NULL	NULL
Cadenza1684	chr1A.34168633	TraesCS1A02G052200.3	Mammalian uncoordinated homology 13	intron_variant	NULL	NULL
Cadenza1684	chr1A.39404997	TraesCS1A02G058600.3	Peroxisomal membrane 22 kDa (Mpv17/PMP22) family protein	intron_variant	NULL	NULL
Cadenza1684	chr1A.39404997	TraesCS1A02G058600.2	Peroxisomal membrane 22 kDa (Mpv17/PMP22) family protein	intron_variant	NULL	NULL
Cadenza1684	chr1A.39404997	TraesCS1A02G058600.1	Peroxisomal membrane 22 kDa (Mpv17/PMP22) family protein	intron_variant	NULL	NULL
Cadenza1684	chr1A.39404997	TraesCS1A02G058700.1	Triose-phosphate transporter family protein	intron_variant	NULL	NULL
Cadenza1684	chr1A.41906319	TraesCS1A02G061200.1	Dual specificity mitogen-activated protein kinase kinase 6	synonymous_variant	NULL	NULL
Cadenza1684	chr1A.42105984	TraesCS1A02G061500.1	Protein kinase-like	synonymous_variant	NULL	NULL
Cadenza1684	chr1A.42218706	TraesCS1A02G061600.1	Glycosyltransferase	intron_variant	NULL	NULL
Cadenza1684	chr1A.42671285	TraesCS1A02G062500.1	Protease inhibitor/seed storage/lipid transfer protein family protein	3_prime_UTR_variant	NULL	NULL
Cadenza1684	chr1A.47202499	TraesCS1A02G064900.2	Sugar transporter	missense_variant	deleterious	0.04
Cadenza1684	chr1A.47202499	TraesCS1A02G064900.1	Sugar transporter	missense_variant	deleterious	0.04
Cadenza1684	chr1A.49150084	TraesCS1A02G066900.1	p-loop containing nucleoside triphosphate hydrolases superfamily protein	missense_variant	deleterious	0.01
Cadenza1684	chr1A.49280579	TraesCS1A02G067300.1	Polyribonucleotide nucleotidyltransferase	missense_variant	tolerated	0.12
Cadenza1684	chr1A.49280579	TraesCS1A02G067300.3	Polyribonucleotide nucleotidyltransferase	missense_variant	tolerated	0.12
Cadenza1684	chr1A.49280579	TraesCS1A02G067300.2	Polyribonucleotide nucleotidyltransferase	missense_variant	tolerated	0.09
Cadenza1684	chr1A.50843281	TraesCS1A02G069200.1	CsAtPR5	synonymous_variant	NULL	NULL
Cadenza1684	chr1A.50843311	TraesCS1A02G069200.1	CsAtPR5	synonymous_variant	NULL	NULL
Cadenza1684	chr1A.53022560	TraesCS1A02G070200.1	2-oxoglutarate (2OG) and Fe(II)-dependent oxygenase superfamily protein	missense_variant	tolerated	0.79
Cadenza1684	chr1A.53854880	TraesCS1A02G071100.1	Regulator of chromosome condensation (RCC1) family protein	missense_variant	tolerated - low confidence	0.1
Cadenza1684	chr1A.53856589	TraesCS1A02G071100.1	Regulator of chromosome condensation (RCC1) family protein	3_prime_UTR_variant	NULL	NULL
Cadenza1684	chr1A.53867062	TraesCS1A02G071200.1	Regulator of chromosome condensation (RCC1) family protein	intron_variant	NULL	NULL
Cadenza1684	chr1A.57204973	TraesCS1A02G073200.1	Leucine-rich repeat receptor-like protein kinase family protein	missense_variant	tolerated - low confidence	0.31
Cadenza1684	chr1A.58482878	TraesCS1A02G075500.1	Signal recognition particle 54 kDa protein	missense_variant			splice_region_variant	deleterious	0
Cadenza1684	chr1A.58905628	TraesCS1A02G076000.1	O-fucosyltransferase family protein	missense_variant	deleterious	0.03
Cadenza1684	chr1A.60955348	TraesCS1A02G078100.1	Peroxidase	missense_variant	tolerated	0.54
Cadenza1684	chr1A.61387143	TraesCS1A02G078700.1	phosphoribosylformylglycinamidine synthase	intron_variant	NULL	NULL
Cadenza1684	chr1A.61576006	TraesCS1A02G078800.1	Glutathione S-transferase	intron_variant	NULL	NULL
Cadenza1684	chr1A.62024181	TraesCS1A02G079400.1	Peroxidase	5_prime_UTR_variant	NULL	NULL
Cadenza1684	chr1A.63052597	TraesCS1A02G080200.1	Zinc ion binding protein	missense_variant	tolerated	0.22
Cadenza1684	chr1A.65268258	TraesCS1A02G082100.1	Transmembrane protein	3_prime_UTR_variant	NULL	NULL
Cadenza1684	chr1A.65393365	TraesCS1A02G082200.1	Thioesterase family protein	missense_variant	tolerated - low confidence	0.25
Cadenza1684	chr1A.65664487	TraesCS1A02G082400.1	Chitinase	missense_variant	deleterious	0
Cadenza1684	chr1A.69394310	TraesCS1A02G084200.1	RING/U-box superfamily protein	missense_variant	deleterious	0
Cadenza1684	chr1A.72783742	TraesCS1A02G086100.2	Carboxypeptidase	intron_variant	NULL	NULL
Cadenza1684	chr1A.72783742	TraesCS1A02G086100.1	Carboxypeptidase	intron_variant	NULL	NULL
Cadenza1684	chr1A.73298363	TraesCS1A02G086500.1	Mitogen-activated protein kinase	intron_variant	NULL	NULL
Cadenza1684	chr1A.73321275	TraesCS1A02G086800.1	Transducin/WD-like repeat-protein	intron_variant			splice_region_variant	NULL	NULL
Cadenza1684	chr1A.73321275	TraesCS1A02G086800.2	Transducin/WD-like repeat-protein	intron_variant			splice_region_variant	NULL	NULL
Cadenza1684	chr1A.74433551	TraesCS1A02G087500.2	Alpha-mannosidase	intron_variant	NULL	NULL
Cadenza1684	chr1A.74433551	TraesCS1A02G087500.1	Alpha-mannosidase	intron_variant	NULL	NULL
Cadenza1684	chr1A.77107567	TraesCS1A02G088900.1	ATP binding protein	missense_variant	tolerated	0.36
Cadenza1684	chr1A.83829159	TraesCS1A02G091400.2	ATP-dependent RNA helicase DeaD	intron_variant	NULL	NULL
Cadenza1684	chr1A.83829159	TraesCS1A02G091400.1	ATP-dependent RNA helicase DeaD	intron_variant	NULL	NULL
Cadenza1684	chr1A.91417518	TraesCS1A02G095900.1	F-box family protein	downstream_gene_variant	NULL	NULL
Cadenza1684	chr1A.92567576	TraesCS1A02G096500.1	60S ribosomal protein L18	intron_variant	NULL	NULL
Cadenza1684	chr1A.92567576	TraesCS1A02G096500.2	60S ribosomal protein L18	intron_variant	NULL	NULL
Cadenza1684	chr1A.92620815	TraesCS1A02G096800.1	Myb-like transcription factor	synonymous_variant	NULL	NULL
Cadenza1684	chr1A.93395381	TraesCS1A02G097100.1	DNA-directed RNA polymerase III subunit RPC4	synonymous_variant	NULL	NULL
Cadenza1684	chr1A.96483683	TraesCS1A02G100600.1	Serine protease	intron_variant	NULL	NULL
Cadenza1684	chr1A.97952907	TraesCS1A02G101600.1	disease resistance protein (TIR-NBS-LRR class)	synonymous_variant	NULL	NULL
Cadenza1684	chr1A.99905699	TraesCS1A02G104000.3	F-box protein	synonymous_variant	NULL	NULL
Cadenza1684	chr1A.99905699	TraesCS1A02G104000.1	F-box protein	synonymous_variant	NULL	NULL
Cadenza1684	chr1A.99905699	TraesCS1A02G104000.2	F-box protein	synonymous_variant	NULL	NULL
Cadenza1684	chr1A.101379349	TraesCS1A02G105500.1	Macrophage erythroblast attacher	synonymous_variant	NULL	NULL
Cadenza1684	chr1A.104945937	TraesCS1A02G107300.1	Serine/threonine-protein phosphatase 4 regulatory subunit 3	intron_variant	NULL	NULL
Cadenza1684	chr1A.104945937	TraesCS1A02G107300.2	Serine/threonine-protein phosphatase 4 regulatory subunit 3	intron_variant	NULL	NULL
Cadenza1684	chr1A.107096136	TraesCS1A02G107900.1	Transcription initiation factor TFIID subunit 13	synonymous_variant	NULL	NULL
Cadenza1684	chr1A.107096136	TraesCS1A02G107900.2	Transcription initiation factor TFIID subunit 13	synonymous_variant	NULL	NULL
Cadenza1684	chr1A.108760574	TraesCS1A02G109400.1	PAX-interacting protein 1	3_prime_UTR_variant	NULL	NULL
Cadenza1684	chr1A.108923540	TraesCS1A02G110000.1	Kinase-like protein	missense_variant	deleterious	0.02
Cadenza1684	chr1A.113851884	TraesCS1A02G112000.1	ATP-dependent helicase/deoxyribonuclease subunit B	intron_variant	NULL	NULL
Cadenza1684	chr1A.114551351	TraesCS1A02G112600.1	RING finger protein	synonymous_variant	NULL	NULL
Cadenza1684	chr1A.115977401	TraesCS1A02G113300.1	Glycerophosphodiester phosphodiesterase	intron_variant	NULL	NULL
Cadenza1684	chr1A.116697112	TraesCS1A02G113400.1	Tryptophan aminotransferase	synonymous_variant	NULL	NULL
Cadenza1684	chr1A.118509148	TraesCS1A02G114300.3	F-box protein	missense_variant	deleterious	0.03
Cadenza1684	chr1A.118509148	TraesCS1A02G114300.1	F-box protein	missense_variant	tolerated	0.15
Cadenza1684	chr1A.118509148	TraesCS1A02G114300.2	F-box protein	3_prime_UTR_variant	NULL	NULL
Cadenza1684	chr1A.119495990	TraesCS1A02G115100.1	mRNA cap guanine-N7 methyltransferase	missense_variant	tolerated	0.7
Cadenza1684	chr1A.121741414	TraesCS1A02G116200.2	Cellulose synthase	synonymous_variant	NULL	NULL
Cadenza1684	chr1A.121741414	TraesCS1A02G116200.1	Cellulose synthase	synonymous_variant	NULL	NULL
Cadenza1684	chr1A.127076853	TraesCS1A02G118400.2	Auxin-responsive protein	stop_gained	NULL	NULL
Cadenza1684	chr1A.127076853	TraesCS1A02G118400.1	Auxin-responsive protein	stop_gained	NULL	NULL
Cadenza1684	chr1A.130910091	TraesCS1A02G119500.1	Copper ion binding protein	intron_variant	NULL	NULL
Cadenza1684	chr1A.135515145	TraesCS1A02G121700.3	Protein kinase	intron_variant	NULL	NULL
Cadenza1684	chr1A.135515145	TraesCS1A02G121700.2	Protein kinase	intron_variant	NULL	NULL
Cadenza1684	chr1A.135515145	TraesCS1A02G121700.4	Protein kinase	intron_variant	NULL	NULL
Cadenza1684	chr1A.135515145	TraesCS1A02G121700.1	Protein kinase	intron_variant	NULL	NULL
Cadenza1684	chr1A.135516654	TraesCS1A02G121700.3	Protein kinase	missense_variant	deleterious	0
Cadenza1684	chr1A.135516654	TraesCS1A02G121700.2	Protein kinase	missense_variant	deleterious	0.02
Cadenza1684	chr1A.135516654	TraesCS1A02G121700.4	Protein kinase	missense_variant	deleterious	0
Cadenza1684	chr1A.135516654	TraesCS1A02G121700.5	Protein kinase	missense_variant	deleterious	0.01
Cadenza1684	chr1A.135516654	TraesCS1A02G121700.1	Protein kinase	missense_variant	deleterious	0
Cadenza1684	chr1A.138228962	TraesCS1A02G122500.1	Malic enzyme	upstream_gene_variant	NULL	NULL
Cadenza1684	chr1A.143817541	TraesCS1A02G123600.1	tRNA N6-adenosine threonylcarbamoyltransferase	intron_variant	NULL	NULL
Cadenza1684	chr1A.146945258	TraesCS1A02G124300.3	Pectin lyase-like superfamily protein	intron_variant	NULL	NULL
Cadenza1684	chr1A.146945258	TraesCS1A02G124300.1	Pectin lyase-like superfamily protein	intron_variant	NULL	NULL
Cadenza1684	chr1A.146945258	TraesCS1A02G124300.4	Pectin lyase-like superfamily protein	upstream_gene_variant	NULL	NULL
Cadenza1684	chr1A.146945258	TraesCS1A02G124300.2	Pectin lyase-like superfamily protein	intron_variant	NULL	NULL
Cadenza1684	chr1A.147354365	TraesCS1A02G124600.1	Mitochondrial carrier family	missense_variant	deleterious	0
Cadenza1684	chr1A.147355764	TraesCS1A02G124600.1	Mitochondrial carrier family	intron_variant	NULL	NULL
Cadenza1684	chr1A.154575006	TraesCS1A02G127400.1	Rhomboid family protein	synonymous_variant	NULL	NULL
Cadenza1684	chr1A.155694657	TraesCS1A02G127900.1	Receptor-like kinase	missense_variant	tolerated	0.18
Cadenza1684	chr1A.168570432	TraesCS1A02G130700.1	DNA polymerase epsilon	missense_variant	tolerated	0.07
Cadenza1684	chr1A.202093701	TraesCS1A02G134600.1	Vacuolar-sorting receptor-like protein	missense_variant	deleterious	0
Cadenza1684	chr1A.202093701	TraesCS1A02G134600.2	Vacuolar-sorting receptor-like protein	missense_variant	deleterious	0
Cadenza1684	chr1A.218216140	TraesCS1A02G136600.1	RNA-binding KH domain-containing protein	intron_variant	NULL	NULL
Cadenza1684	chr1A.222350969	TraesCS1A02G137400.1	RING finger protein	synonymous_variant	NULL	NULL
Cadenza1684	chr1A.232069344	TraesCS1A02G138400.1	Kinase interacting (KIP1-like) family protein	missense_variant	tolerated	0.87
Cadenza1684	chr1A.232105160	TraesCS1A02G138500.3	Methylthioribose-1-phosphate isomerase	5_prime_UTR_variant	NULL	NULL
Cadenza1684	chr1A.232105160	TraesCS1A02G138500.1	Methylthioribose-1-phosphate isomerase	5_prime_UTR_variant	NULL	NULL
Cadenza1684	chr1A.243161941	TraesCS1A02G142400.1	Na(+)/H(+) antiporter NhaB	synonymous_variant	NULL	NULL
Cadenza1684	chr1A.243621353	TraesCS1A02G142500.1	Leucine-rich repeat (LRR) family protein	intron_variant	NULL	NULL
Cadenza1684	chr1A.243621353	TraesCS1A02G142500.2	Leucine-rich repeat (LRR) family protein	intron_variant	NULL	NULL
Cadenza1684	chr1A.245116207	TraesCS1A02G142900.1	Calcium ion-binding protein	synonymous_variant	NULL	NULL
Cadenza1684	chr1A.245524609	TraesCS1A02G143000.1	Glutamine synthetase	intron_variant	NULL	NULL
Cadenza1684	chr1A.247343638	TraesCS1A02G143400.1	Midasin	missense_variant	tolerated	0.24
Cadenza1684	chr1A.248612385	TraesCS1A02G143700.1	Shugoshin-1	intron_variant	NULL	NULL
Cadenza1684	chr1A.248612625	TraesCS1A02G143700.1	Shugoshin-1	synonymous_variant	NULL	NULL
Cadenza1684	chr1A.249045949	TraesCS1A02G144000.3	DNA repair protein-like protein	missense_variant	deleterious	0
Cadenza1684	chr1A.249045949	TraesCS1A02G144000.1	DNA repair protein-like protein	missense_variant	deleterious	0
Cadenza1684	chr1A.249045949	TraesCS1A02G144000.2	DNA repair protein-like protein	missense_variant	deleterious	0
Cadenza1684	chr1A.249051036	TraesCS1A02G144000.3	DNA repair protein-like protein	intron_variant	NULL	NULL
Cadenza1684	chr1A.249051036	TraesCS1A02G144000.1	DNA repair protein-like protein	intron_variant	NULL	NULL
Cadenza1684	chr1A.249051036	TraesCS1A02G144000.2	DNA repair protein-like protein	intron_variant	NULL	NULL
Cadenza1684	chr1A.249052121	TraesCS1A02G144000.3	DNA repair protein-like protein	missense_variant	deleterious	0
Cadenza1684	chr1A.249052121	TraesCS1A02G144000.1	DNA repair protein-like protein	missense_variant	deleterious	0
Cadenza1684	chr1A.249052121	TraesCS1A02G144000.2	DNA repair protein-like protein	intron_variant	NULL	NULL
Cadenza1684	chr1A.251010936	TraesCS1A02G144800.1	Pentatricopeptide repeat-containing protein	missense_variant	tolerated	0.25
Cadenza1684	chr1A.251563234	TraesCS1A02G145500.1	Potassium-transporting ATPase potassium-binding subunit	missense_variant	tolerated	0.25
Cadenza1684	chr1A.256714541	TraesCS1A02G149000.1	Tetratricopeptide repeat 27-like protein	missense_variant	deleterious	0.01
Cadenza1684	chr1A.257416778	TraesCS1A02G149700.1	Receptor protein kinase	synonymous_variant	NULL	NULL
Cadenza1684	chr1A.257419309	TraesCS1A02G149700.1	Receptor protein kinase	missense_variant	tolerated	0.1
Cadenza1684	chr1A.261132377	TraesCS1A02G152000.3	WD repeat protein	missense_variant	tolerated	0.09
Cadenza1684	chr1A.261132377	TraesCS1A02G152000.2	WD repeat protein	missense_variant	tolerated	0.06
Cadenza1684	chr1A.261132377	TraesCS1A02G152000.4	WD repeat protein	missense_variant	tolerated	0.1
Cadenza1684	chr1A.261132377	TraesCS1A02G152000.5	WD repeat protein	missense_variant	tolerated	0.13
Cadenza1684	chr1A.261132377	TraesCS1A02G152000.1	WD repeat protein	missense_variant	tolerated	0.24
Cadenza1684	chr1A.265645715	TraesCS1A02G153100.2	Long-chain-alcohol oxidase	3_prime_UTR_variant	NULL	NULL
Cadenza1684	chr1A.265645715	TraesCS1A02G153100.3	Long-chain-alcohol oxidase	3_prime_UTR_variant	NULL	NULL
Cadenza1684	chr1A.265645715	TraesCS1A02G153100.1	Long-chain-alcohol oxidase	3_prime_UTR_variant	NULL	NULL
Cadenza1684	chr1A.269581052	TraesCS1A02G154600.1	Pentatricopeptide repeat-containing protein	missense_variant	tolerated	0.14
Cadenza1684	chr1A.272612074	TraesCS1A02G155200.1	Malate dehydrogenase	intron_variant	NULL	NULL
Cadenza1684	chr1A.276805263	TraesCS1A02G156100.1	Cytokinin riboside 5'-monophosphate phosphoribohydrolase	synonymous_variant	NULL	NULL
Cadenza1684	chr1A.276972007	TraesCS1A02G156300.1	Mitochondrial import inner membrane translocase subunit tim16	missense_variant	deleterious	0
Cadenza1684	chr1A.279735137	TraesCS1A02G157500.1	Homeobox leucine-zipper protein	missense_variant	tolerated	0.17
Cadenza1684	chr1A.279826177	TraesCS1A02G157600.1	Fatty acid oxidation complex subunit alpha	synonymous_variant	NULL	NULL
Cadenza1684	chr1A.286916129	TraesCS1A02G159700.1	L-type lectin-domain containing receptor kinase VIII.2	synonymous_variant	NULL	NULL
Cadenza1684	chr1A.287688525	TraesCS1A02G160300.1	Chalcone synthase-like protein	missense_variant	deleterious	0.03
Cadenza1684	chr1A.288511080	TraesCS1A02G160600.1	UPF0301 protein	missense_variant	tolerated	0.41
Cadenza1684	chr1A.288868436	TraesCS1A02G160700.5	Protein EXECUTER 1	intron_variant	NULL	NULL
Cadenza1684	chr1A.288868436	TraesCS1A02G160700.1	Protein EXECUTER 1	intron_variant	NULL	NULL
Cadenza1684	chr1A.288868436	TraesCS1A02G160700.4	Protein EXECUTER 1	intron_variant	NULL	NULL
Cadenza1684	chr1A.288868436	TraesCS1A02G160700.3	Protein EXECUTER 1	intron_variant	NULL	NULL
Cadenza1684	chr1A.288868436	TraesCS1A02G160700.2	Protein EXECUTER 1	intron_variant	NULL	NULL
Cadenza1684	chr1A.292758729	TraesCS1A02G163100.1	Vacuolar protein sorting-associated protein 52	intron_variant	NULL	NULL
Cadenza1684	chr1A.292758729	TraesCS1A02G163100.2	Vacuolar protein sorting-associated protein 52	intron_variant	NULL	NULL
Cadenza1684	chr1A.295232409	TraesCS1A02G163900.1	Nucleolar complex protein 2	intron_variant	NULL	NULL
Cadenza1684	chr1A.295463102	TraesCS1A02G164000.1	ALG-2 interacting protein X	intron_variant	NULL	NULL
Cadenza1684	chr1A.297697176	TraesCS1A02G164700.1	WAT1-related protein	synonymous_variant	NULL	NULL
Cadenza1684	chr1A.297873055	TraesCS1A02G164900.1	Alpha-galactosidase	synonymous_variant	NULL	NULL
Cadenza1684	chr1A.298115634	TraesCS1A02G165500.1	AT hook motif-containing protein	3_prime_UTR_variant	NULL	NULL
Cadenza1684	chr1A.300858787	TraesCS1A02G168100.1	Carboxypeptidase	missense_variant	tolerated	1
Cadenza1684	chr1A.301782794	TraesCS1A02G169000.1	acyl-UDP-N-acetylglucosamine O-acyltransferase	missense_variant	tolerated	0.47
Cadenza1684	chr1A.301782935	TraesCS1A02G169000.1	acyl-UDP-N-acetylglucosamine O-acyltransferase	missense_variant	deleterious	0.04
Cadenza1684	chr1A.301894250	TraesCS1A02G169200.1	N-acetyltransferase	synonymous_variant	NULL	NULL
Cadenza1684	chr1A.303728129	TraesCS1A02G170000.1	CBS domain-containing protein CBSX5	synonymous_variant	NULL	NULL
Cadenza1684	chr1A.303854445	TraesCS1A02G170200.1	Major facilitator superfamily transporter	missense_variant	tolerated	0.35
Cadenza1684	chr1A.303854445	TraesCS1A02G170200.2	Major facilitator superfamily transporter	missense_variant	tolerated	0.33
Cadenza1684	chr1A.304044104	TraesCS1A02G170400.1	Mediator of RNA polymerase II transcription subunit 16	intron_variant	NULL	NULL
Cadenza1684	chr1A.304044104	TraesCS1A02G170400.2	Mediator of RNA polymerase II transcription subunit 16	intron_variant	NULL	NULL
Cadenza1684	chr1A.304044104	TraesCS1A02G170400.3	Mediator of RNA polymerase II transcription subunit 16	intron_variant	NULL	NULL
Cadenza1684	chr1A.307701098	TraesCS1A02G172100.1	DNA ligase	missense_variant			splice_region_variant	deleterious	0
Cadenza1684	chr1A.308202828	TraesCS1A02G172300.1	Ras-related protein Rab-18	5_prime_UTR_variant	NULL	NULL
Cadenza1684	chr1A.309403276	TraesCS1A02G173400.1	Membrane steroid-binding protein	missense_variant	tolerated	0.27
Cadenza1684	chr1A.311848596	TraesCS1A02G174600.1	ATP-dependent RNA helicase	intron_variant	NULL	NULL
Cadenza1684	chr1A.319078386	TraesCS1A02G176800.1	Nucleotide-diphospho-sugar transferases superfamily protein	missense_variant	deleterious	0.03
Cadenza1684	chr1A.321886962	TraesCS1A02G178300.1	Serine carboxypeptidase S28 family protein	intron_variant	NULL	NULL
Cadenza1684	chr1A.324498019	TraesCS1A02G179500.1	Plastid lipid-associated protein	synonymous_variant			splice_region_variant	NULL	NULL
Cadenza1684	chr1A.324617309	TraesCS1A02G179700.1	DNA mismatch repair protein MutS	intron_variant	NULL	NULL
Cadenza1684	chr1A.325036982	TraesCS1A02G180100.1	Protein jagunal 1	3_prime_UTR_variant	NULL	NULL
Cadenza1684	chr1A.325038367	TraesCS1A02G180100.1	Protein jagunal 1	synonymous_variant	NULL	NULL
Cadenza1684	chr1A.325045684	TraesCS1A02G180200.1	Tubulin folding cofactor D	missense_variant	tolerated	1
Cadenza1684	chr1A.328841336	TraesCS1A02G182200.1	Phytochrome kinase substrate	synonymous_variant	NULL	NULL
Cadenza1684	chr1A.328842128	TraesCS1A02G182200.1	Phytochrome kinase substrate	synonymous_variant	NULL	NULL
Cadenza1684	chr1A.331320444	TraesCS1A02G183000.1	Trehalase	stop_gained	NULL	NULL
Cadenza1684	chr1A.331517435	TraesCS1A02G183100.1	Actin-depolymerizing factor	synonymous_variant	NULL	NULL
Cadenza1684	chr1A.331517435	TraesCS1A02G183100.2	Actin-depolymerizing factor	synonymous_variant	NULL	NULL
Cadenza1684	chr1A.337654492	TraesCS1A02G186300.1	Glutathione S-transferase	missense_variant	deleterious	0
Cadenza1684	chr1A.337781594	TraesCS1A02G186900.1	Glutathione S-transferase	missense_variant	deleterious	0.02
Cadenza1684	chr1A.338833829	TraesCS1A02G187800.1	Protein kinase superfamily protein	intron_variant	NULL	NULL
Cadenza1684	chr1A.338833943	TraesCS1A02G187800.1	Protein kinase superfamily protein	intron_variant	NULL	NULL
Cadenza1684	chr1A.341868229	TraesCS1A02G188800.1	COP9 signalosome complex subunit 1	intron_variant	NULL	NULL
Cadenza1684	chr1A.351475436	TraesCS1A02G194200.1	Tetratricopeptide repeat (TPR)-like superfamily protein	intron_variant	NULL	NULL
Cadenza1684	chr1A.351882107	TraesCS1A02G194800.1	(RAP Annotation release2) NERD domain containing protein	intron_variant	NULL	NULL
Cadenza1684	chr1A.353629713	TraesCS1A02G195700.1	Lysine-specific demethylase	missense_variant	tolerated	0.38
Cadenza1684	chr1A.354935868	TraesCS1A02G196500.1	Antiholin-like protein lrgB	intron_variant	NULL	NULL
Cadenza1684	chr1A.354944825	TraesCS1A02G196700.1	4-coumarate--CoA ligase family protein	missense_variant	tolerated	0.26
Cadenza1684	chr1A.355329990	TraesCS1A02G197200.1	Sugar transporter family protein	intron_variant	NULL	NULL
Cadenza1684	chr1A.355721679	TraesCS1A02G198000.1	RING finger protein	missense_variant	deleterious	0.01
Cadenza1684	chr1A.366266418	TraesCS1A02G204200.2	DDB1-and CUL4-associated factor	missense_variant	deleterious	0.02
Cadenza1684	chr1A.366266418	TraesCS1A02G204200.3	DDB1-and CUL4-associated factor	missense_variant	deleterious	0.04
Cadenza1684	chr1A.366266418	TraesCS1A02G204200.1	DDB1-and CUL4-associated factor	missense_variant	deleterious	0.03
Cadenza1684	chr1A.367381577	TraesCS1A02G205100.1	RING/U-box superfamily protein	missense_variant	tolerated	1
Cadenza1684	chr1A.368360690	TraesCS1A02G205700.1	Methylsterol monooxygenase 1-2	3_prime_UTR_variant	NULL	NULL
Cadenza1684	chr1A.369503785	TraesCS1A02G207700.2	Tetratricopeptide repeat-containing protein	intron_variant	NULL	NULL
Cadenza1684	chr1A.369503785	TraesCS1A02G207700.1	Tetratricopeptide repeat-containing protein	intron_variant	NULL	NULL
Cadenza1684	chr1A.369581014	TraesCS1A02G207900.1	U-box domain-containing family protein	missense_variant	tolerated	0.51
Cadenza1684	chr1A.372641136	TraesCS1A02G210400.1	Trehalose 6-phosphate phosphatase	synonymous_variant	NULL	NULL
Cadenza1684	chr1A.374056335	TraesCS1A02G211100.1	Flavin-containing monooxygenase	synonymous_variant	NULL	NULL
Cadenza1684	chr1A.374216224	TraesCS1A02G211500.1	Hexosyltransferase	synonymous_variant	NULL	NULL
Cadenza1684	chr1A.375476460	TraesCS1A02G212700.2	Basic helix-loop-helix transcription factor	missense_variant	tolerated	0.28
Cadenza1684	chr1A.375476460	TraesCS1A02G212700.1	Basic helix-loop-helix transcription factor	missense_variant	tolerated	0.28
Cadenza1684	chr1A.376148391	TraesCS1A02G212800.1	CCR4-NOT transcription complex subunit 1	missense_variant	deleterious	0
Cadenza1684	chr1A.376148391	TraesCS1A02G212800.2	CCR4-NOT transcription complex subunit 1	missense_variant	deleterious	0
Cadenza1684	chr1A.376671937	TraesCS1A02G213400.1	S-adenosyl-L-methionine-dependent methyltransferases superfamily protein	synonymous_variant	NULL	NULL
Cadenza1684	chr1A.377025443	TraesCS1A02G213900.3	Dynamin	intron_variant	NULL	NULL
Cadenza1684	chr1A.377025443	TraesCS1A02G213900.1	Dynamin	intron_variant	NULL	NULL
Cadenza1684	chr1A.377025443	TraesCS1A02G213900.2	Dynamin	intron_variant	NULL	NULL
Cadenza1684	chr1A.377428076	TraesCS1A02G214300.1	Camphor resistance CrcB family protein	intron_variant	NULL	NULL
Cadenza1684	chr1A.380944993	TraesCS1A02G215400.1	Pleckstrin homology (PH) domain-containing protein	intron_variant	NULL	NULL
Cadenza1684	chr1A.381819606	TraesCS1A02G215900.1	Kinase family protein	missense_variant	tolerated	0.62
Cadenza1684	chr1A.381822098	TraesCS1A02G215900.1	Kinase family protein	synonymous_variant	NULL	NULL
Cadenza1684	chr1A.385354733	TraesCS1A02G217400.1	Kinase	missense_variant	tolerated	0.21
Cadenza1684	chr1A.385650432	TraesCS1A02G217500.1	Dynamin-like 120 kDa protein	missense_variant	tolerated	0.19
Cadenza1684	chr1A.385899050	TraesCS1A02G217900.1	Protein ARABIDILLO 1	intron_variant	NULL	NULL
Cadenza1684	chr1A.385899050	TraesCS1A02G217900.2	Protein ARABIDILLO 1	intron_variant	NULL	NULL
Cadenza1684	chr1A.386434677	TraesCS1A02G218000.1	Palmitoyl-protein thioesterase 1	intron_variant	NULL	NULL
Cadenza1684	chr1A.387023608	TraesCS1A02G218400.2	Zinc import ATP-binding protein ZnuC	missense_variant	deleterious	0
Cadenza1684	chr1A.387023608	TraesCS1A02G218400.1	Zinc import ATP-binding protein ZnuC	missense_variant	deleterious	0
Cadenza1684	chr1A.387024305	TraesCS1A02G218400.2	Zinc import ATP-binding protein ZnuC	intron_variant	NULL	NULL
Cadenza1684	chr1A.387024305	TraesCS1A02G218400.1	Zinc import ATP-binding protein ZnuC	intron_variant	NULL	NULL
Cadenza1684	chr1A.388834554	TraesCS1A02G219800.1	8-amino-7-oxononanoate synthase	synonymous_variant	NULL	NULL
Cadenza1684	chr1A.389062019	TraesCS1A02G220200.1	Autophagy-related protein 3	intron_variant	NULL	NULL
Cadenza1684	chr1A.389062019	TraesCS1A02G220200.2	Autophagy-related protein 3	intron_variant	NULL	NULL
Cadenza1684	chr1A.389063080	TraesCS1A02G220200.1	Autophagy-related protein 3	intron_variant	NULL	NULL
Cadenza1684	chr1A.389063080	TraesCS1A02G220200.2	Autophagy-related protein 3	intron_variant	NULL	NULL
Cadenza1684	chr1A.390091763	TraesCS1A02G221100.3	Agenet domain containing protein	missense_variant	deleterious	0.03
Cadenza1684	chr1A.390091763	TraesCS1A02G221100.1	Agenet domain containing protein	missense_variant	deleterious	0.03
Cadenza1684	chr1A.390091763	TraesCS1A02G221100.2	Agenet domain containing protein	missense_variant	deleterious	0.03
Cadenza1684	chr1A.391259847	TraesCS1A02G221900.4	Dehydration responsive element-binding factor protein	intron_variant	NULL	NULL
Cadenza1684	chr1A.391259847	TraesCS1A02G221900.3	Dehydration responsive element-binding factor protein	intron_variant	NULL	NULL
Cadenza1684	chr1A.391259847	TraesCS1A02G221900.2	Dehydration responsive element-binding factor protein	intron_variant	NULL	NULL
Cadenza1684	chr1A.391941258	TraesCS1A02G222300.1	LOB domain-containing protein	missense_variant	deleterious	0.01
Cadenza1684	chr1A.392525514	TraesCS1A02G222700.1	Protein kinase family protein	synonymous_variant	NULL	NULL
Cadenza1684	chr1A.394592302	TraesCS1A02G224700.1	Chlorophyll synthase	intron_variant	NULL	NULL
Cadenza1684	chr1A.396102203	TraesCS1A02G225600.1	Pentatricopeptide repeat-containing protein	missense_variant	tolerated	0.89
Cadenza1684	chr1A.396432025	TraesCS1A02G226300.1	Mitochondrial carrier protein	missense_variant	tolerated	0.54
Cadenza1684	chr1A.396432025	TraesCS1A02G226300.2	Mitochondrial carrier protein	missense_variant	tolerated	0.53
Cadenza1684	chr1A.396467050	TraesCS1A02G226500.1	Werner syndrome-like exonuclease	missense_variant	deleterious	0.01
Cadenza1684	chr1A.396467050	TraesCS1A02G226500.3	Werner syndrome-like exonuclease	missense_variant	deleterious	0.01
Cadenza1684	chr1A.396467050	TraesCS1A02G226500.2	Werner syndrome-like exonuclease	missense_variant	deleterious	0.01
Cadenza1684	chr1A.397741506	TraesCS1A02G227000.2	Acyltransferase	missense_variant	deleterious	0.03
Cadenza1684	chr1A.397741506	TraesCS1A02G227000.1	Acyltransferase	missense_variant	deleterious	0.03
Cadenza1684	chr1A.398666237	TraesCS1A02G227700.1	DNA primase	3_prime_UTR_variant	NULL	NULL
Cadenza1684	chr1A.398667906	TraesCS1A02G227700.1	DNA primase	missense_variant	deleterious	0
Cadenza1684	chr1A.399491985	TraesCS1A02G228300.1	Phospholipase D	intron_variant			splice_region_variant	NULL	NULL
Cadenza1684	chr1A.402945879	TraesCS1A02G230300.1	Transducin/WD40 repeat-like superfamily protein	missense_variant	tolerated	1
Cadenza1684	chr1A.403385989	TraesCS1A02G230600.1	Kinesin-like protein	missense_variant	tolerated - low confidence	0.27
Cadenza1684	chr1A.413785486	TraesCS1A02G234900.1	DnaJ	missense_variant	deleterious	0
Cadenza1684	chr1A.413785486	TraesCS1A02G234900.2	DnaJ	missense_variant	deleterious	0
Cadenza1684	chr1A.415298650	TraesCS1A02G235000.1	Eukaryotic peptide chain release factor subunit 1-1	synonymous_variant	NULL	NULL
Cadenza1684	chr1A.420066784	TraesCS1A02G236900.3	Kinase family protein	intron_variant	NULL	NULL
Cadenza1684	chr1A.420066784	TraesCS1A02G236900.1	Kinase family protein	intron_variant	NULL	NULL
Cadenza1684	chr1A.420066784	TraesCS1A02G236900.2	Kinase family protein	intron_variant	NULL	NULL
Cadenza1684	chr1A.420066784	TraesCS1A02G236900.4	Kinase family protein	intron_variant	NULL	NULL
Cadenza1684	chr1A.420395454	TraesCS1A02G237100.1	26S proteasome regulatory subunit	missense_variant	deleterious	0.04
Cadenza1684	chr1A.420395454	TraesCS1A02G237100.2	26S proteasome regulatory subunit	missense_variant	deleterious	0.05
Cadenza1684	chr1A.420396862	TraesCS1A02G237100.1	26S proteasome regulatory subunit	synonymous_variant	NULL	NULL
Cadenza1684	chr1A.420396862	TraesCS1A02G237100.2	26S proteasome regulatory subunit	synonymous_variant	NULL	NULL
Cadenza1684	chr1A.426729728	TraesCS1A02G239400.1	Cytochrome P450	synonymous_variant	NULL	NULL
Cadenza1684	chr1A.426873493	TraesCS1A02G239500.1	Serine/threonine-protein kinase	intron_variant	NULL	NULL
Cadenza1684	chr1A.428974158	TraesCS1A02G241300.2	Hyp O-arabinosyltransferase homolog	missense_variant	deleterious	0
Cadenza1684	chr1A.428974158	TraesCS1A02G241300.1	Hyp O-arabinosyltransferase homolog	missense_variant	deleterious	0
Cadenza1684	chr1A.432194458	TraesCS1A02G243700.1	GTPase Der	missense_variant	tolerated	0.64
Cadenza1684	chr1A.432982119	TraesCS1A02G245000.1	Protein kinase	missense_variant	tolerated - low confidence	0.12
Cadenza1684	chr1A.432982119	TraesCS1A02G245000.3	Protein kinase	missense_variant	tolerated	0.14
Cadenza1684	chr1A.432982119	TraesCS1A02G245000.2	Protein kinase	missense_variant	tolerated	0.15
Cadenza1684	chr1A.434640305	TraesCS1A02G245500.3	Methyltransferase-like protein 13	intron_variant	NULL	NULL
Cadenza1684	chr1A.434640305	TraesCS1A02G245500.2	Methyltransferase-like protein 13	intron_variant	NULL	NULL
Cadenza1684	chr1A.434640305	TraesCS1A02G245500.1	Methyltransferase-like protein 13	intron_variant	NULL	NULL
Cadenza1684	chr1A.434640305	TraesCS1A02G245500.4	Methyltransferase-like protein 13	intron_variant	NULL	NULL
Cadenza1684	chr1A.435061737	TraesCS1A02G245700.1	DNA repair protein-like protein	missense_variant	deleterious	0.03
Cadenza1684	chr1A.435376410	TraesCS1A02G246000.1	Mitotic-spindle organizing protein 1	missense_variant	tolerated - low confidence	0.13
Cadenza1684	chr1A.438367432	TraesCS1A02G247100.1	Isoamylase-like glucan debranching enzyme	missense_variant	deleterious	0
Cadenza1684	chr1A.440448421	TraesCS1A02G248400.2	LETM1 and EF-hand domain-containing protein 1	missense_variant	deleterious	0
Cadenza1684	chr1A.440448421	TraesCS1A02G248400.1	LETM1 and EF-hand domain-containing protein 1	missense_variant	deleterious	0
Cadenza1684	chr1A.444775641	TraesCS1A02G253200.1	Pyruvate	intron_variant	NULL	NULL
Cadenza1684	chr1A.444775641	TraesCS1A02G253200.2	Pyruvate	intron_variant	NULL	NULL
Cadenza1684	chr1A.445509012	TraesCS1A02G253600.1	Pyrophosphate-energized vacuolar membrane proton pump	3_prime_UTR_variant	NULL	NULL
Cadenza1684	chr1A.448928267	TraesCS1A02G256400.2	Cysteine proteinase inhibitor	intron_variant	NULL	NULL
Cadenza1684	chr1A.448928267	TraesCS1A02G256400.1	Cysteine proteinase inhibitor	intron_variant	NULL	NULL
Cadenza1684	chr1A.449805982	TraesCS1A02G257700.1	F-box family protein	stop_gained	NULL	NULL
Cadenza1684	chr1A.452042385	TraesCS1A02G259000.1	Isopentenyl-diphosphate delta-isomerase	synonymous_variant	NULL	NULL
Cadenza1684	chr1A.452760577	TraesCS1A02G259600.1	Receptor-like kinase	missense_variant	deleterious	0.01
Cadenza1684	chr1A.454330773	TraesCS1A02G260200.1	Serine protease	intron_variant	NULL	NULL
Cadenza1684	chr1A.454330773	TraesCS1A02G260200.2	Serine protease	intron_variant	NULL	NULL
Cadenza1684	chr1A.454519490	TraesCS1A02G260500.1	DNA topoisomerase 2	intron_variant	NULL	NULL
Cadenza1684	chr1A.454519490	TraesCS1A02G260500.2	DNA topoisomerase 2	intron_variant	NULL	NULL
Cadenza1684	chr1A.455027990	TraesCS1A02G260900.1	Guanosine nucleotide diphosphate dissociation inhibitor	3_prime_UTR_variant	NULL	NULL
Cadenza1684	chr1A.455027990	TraesCS1A02G260900.2	Guanosine nucleotide diphosphate dissociation inhibitor	3_prime_UTR_variant	NULL	NULL
Cadenza1684	chr1A.458903156	TraesCS1A02G263400.1	Zinc finger CCCH domain protein	intron_variant	NULL	NULL
Cadenza1684	chr1A.459520136	TraesCS1A02G264100.2	Wound-responsive family protein	synonymous_variant	NULL	NULL
Cadenza1684	chr1A.459520136	TraesCS1A02G264100.3	Wound-responsive family protein	synonymous_variant	NULL	NULL
Cadenza1684	chr1A.459520136	TraesCS1A02G264100.1	Wound-responsive family protein	synonymous_variant	NULL	NULL
Cadenza1684	chr1A.459949429	TraesCS1A02G264400.1	Receptor-like kinase	missense_variant	deleterious	0
Cadenza1684	chr1A.460280970	TraesCS1A02G264500.1	Amino acid permease	synonymous_variant	NULL	NULL
Cadenza1684	chr1A.460556445	TraesCS1A02G264800.1	DUF630 family protein	synonymous_variant	NULL	NULL
Cadenza1684	chr1A.462400272	TraesCS1A02G267200.1	Hexosyltransferase	missense_variant	deleterious	0
Cadenza1684	chr1A.463827027	TraesCS1A02G269100.2	DUF668 family protein	3_prime_UTR_variant	NULL	NULL
Cadenza1684	chr1A.463827027	TraesCS1A02G269100.3	DUF668 family protein	synonymous_variant	NULL	NULL
Cadenza1684	chr1A.463827027	TraesCS1A02G269100.1	DUF668 family protein	3_prime_UTR_variant	NULL	NULL
Cadenza1684	chr1A.464115613	TraesCS1A02G270100.1	Gibberellin-regulated protein 2	5_prime_UTR_variant	NULL	NULL
Cadenza1684	chr1A.469591388	TraesCS1A02G275400.1	Kinase	synonymous_variant	NULL	NULL
Cadenza1684	chr1A.474200837	TraesCS1A02G278200.3	Phosphoglucan	intron_variant			splice_region_variant	NULL	NULL
Cadenza1684	chr1A.474200837	TraesCS1A02G278200.1	Phosphoglucan	intron_variant			splice_region_variant	NULL	NULL
Cadenza1684	chr1A.474200837	TraesCS1A02G278200.2	Phosphoglucan	intron_variant			splice_region_variant	NULL	NULL
Cadenza1684	chr1A.474642511	TraesCS1A02G279000.3	Beta-glucosidase	missense_variant	deleterious	0
Cadenza1684	chr1A.474642511	TraesCS1A02G279000.1	Beta-glucosidase	missense_variant	deleterious	0
Cadenza1684	chr1A.474642511	TraesCS1A02G279000.2	Beta-glucosidase	missense_variant	deleterious	0
Cadenza1684	chr1A.474642511	TraesCS1A02G279000.4	Beta-glucosidase	missense_variant	deleterious	0
Cadenza1684	chr1A.478628631	TraesCS1A02G281000.1	Plant/T7H20-70 protein	intron_variant	NULL	NULL
Cadenza1684	chr1A.478628631	TraesCS1A02G281000.2	Plant/T7H20-70 protein	intron_variant	NULL	NULL
Cadenza1684	chr1A.478628631	TraesCS1A02G281000.3	Plant/T7H20-70 protein	upstream_gene_variant	NULL	NULL
Cadenza1684	chr1A.480604452	TraesCS1A02G282600.1	Aldo-keto reductase	synonymous_variant	NULL	NULL
Cadenza1684	chr1A.481883913	TraesCS1A02G284300.2	Kinesin-like protein	3_prime_UTR_variant	NULL	NULL
Cadenza1684	chr1A.482337047	TraesCS1A02G285000.2	70 kDa heat shock protein	synonymous_variant	NULL	NULL
Cadenza1684	chr1A.482337047	TraesCS1A02G285000.1	70 kDa heat shock protein	synonymous_variant	NULL	NULL
Cadenza1684	chr1A.482337332	TraesCS1A02G285000.2	70 kDa heat shock protein	synonymous_variant	NULL	NULL
Cadenza1684	chr1A.482337332	TraesCS1A02G285000.1	70 kDa heat shock protein	synonymous_variant	NULL	NULL
Cadenza1684	chr1A.483196296	TraesCS1A02G286500.1	HXXXD-type acyl-transferase family protein	missense_variant	deleterious	0
Cadenza1684	chr1A.484331741	TraesCS1A02G287400.1	Phosphatidate phosphatase	intron_variant	NULL	NULL
Cadenza1684	chr1A.484333736	TraesCS1A02G287400.1	Phosphatidate phosphatase	missense_variant	tolerated	0.64
Cadenza1684	chr1A.485000108	TraesCS1A02G287500.1	Lung seven transmembrane receptor family protein	missense_variant	deleterious	0.04
Cadenza1684	chr1A.485342539	TraesCS1A02G288200.1	Serine/threonine-protein kinase ATM	missense_variant	tolerated	0.46
Cadenza1684	chr1A.486751230	TraesCS1A02G289800.1	Anthranilate phosphoribosyltransferase	downstream_gene_variant	NULL	NULL
Cadenza1684	chr1A.487012903	TraesCS1A02G290500.2	TBC1 domain family member 8B	intron_variant	NULL	NULL
Cadenza1684	chr1A.487012903	TraesCS1A02G290500.1	TBC1 domain family member 8B	intron_variant	NULL	NULL
Cadenza1684	chr1A.487014676	TraesCS1A02G290500.2	TBC1 domain family member 8B	intron_variant	NULL	NULL
Cadenza1684	chr1A.487014676	TraesCS1A02G290500.1	TBC1 domain family member 8B	intron_variant	NULL	NULL
Cadenza1684	chr1A.487331502	TraesCS1A02G291100.1	Aminotransferase-related family protein	intron_variant	NULL	NULL
Cadenza1684	chr1A.487571441	TraesCS1A02G291600.1	Histone H4	synonymous_variant	NULL	NULL
Cadenza1684	chr1A.487728838	TraesCS1A02G292100.2	Kinase family protein	3_prime_UTR_variant	NULL	NULL
Cadenza1684	chr1A.487728838	TraesCS1A02G292100.1	Kinase family protein	3_prime_UTR_variant	NULL	NULL
Cadenza1684	chr1A.487730176	TraesCS1A02G292100.2	Kinase family protein	missense_variant	deleterious	0
Cadenza1684	chr1A.487730176	TraesCS1A02G292100.1	Kinase family protein	missense_variant	deleterious	0
Cadenza1684	chr1A.488102626	TraesCS1A02G292600.1	F-box and associated interaction domains-containing protein	missense_variant	deleterious	0.02
Cadenza1684	chr1A.489279477	TraesCS1A02G294300.1	Acetyl-coenzyme A carboxylase carboxyl transferase subunit beta	synonymous_variant	NULL	NULL
Cadenza1684	chr1A.489324544	TraesCS1A02G294400.1	F-box family protein	missense_variant	tolerated	0.23
Cadenza1684	chr1A.490022994	TraesCS1A02G295000.1	GDSL esterase/lipase	synonymous_variant	NULL	NULL
Cadenza1684	chr1A.491152549	TraesCS1A02G296300.2	Receptor protein kinase	missense_variant	tolerated	0.73
Cadenza1684	chr1A.491152549	TraesCS1A02G296300.1	Receptor protein kinase	missense_variant	tolerated	0.61
Cadenza1684	chr1A.492199865	TraesCS1A02G297200.1	Ribonuclease P protein subunit p29	intron_variant	NULL	NULL
Cadenza1684	chr1A.492272665	TraesCS1A02G297400.1	Zinc transporter protein	synonymous_variant	NULL	NULL
Cadenza1684	chr1A.495592750	TraesCS1A02G301200.1	WRKY transcription factor	synonymous_variant	NULL	NULL
Cadenza1684	chr1A.496045581	TraesCS1A02G301800.2	Receptor-like kinase	synonymous_variant	NULL	NULL
Cadenza1684	chr1A.496045581	TraesCS1A02G301800.1	Receptor-like kinase	synonymous_variant	NULL	NULL
Cadenza1684	chr1A.496296054	TraesCS1A02G302500.3	Acetyltransferase	missense_variant	deleterious	0
Cadenza1684	chr1A.496296054	TraesCS1A02G302500.2	Acetyltransferase	3_prime_UTR_variant	NULL	NULL
Cadenza1684	chr1A.496296054	TraesCS1A02G302500.1	Acetyltransferase	3_prime_UTR_variant	NULL	NULL
Cadenza1684	chr1A.497517417	TraesCS1A02G304400.2	CCR4-NOT transcription complex subunit 2	intron_variant	NULL	NULL
Cadenza1684	chr1A.497517417	TraesCS1A02G304400.1	CCR4-NOT transcription complex subunit 2	intron_variant	NULL	NULL
Cadenza1684	chr1A.497579603	TraesCS1A02G304500.1	Peroxidase	missense_variant	tolerated	0.31
Cadenza1684	chr1A.497621833	TraesCS1A02G304700.1	Protein BREAST CANCER SUSCEPTIBILITY 1-like protein	missense_variant	deleterious	0.03
Cadenza1684	chr1A.498166266	TraesCS1A02G305800.1	Type I inositol-1	synonymous_variant	NULL	NULL
Cadenza1684	chr1A.498166266	TraesCS1A02G305800.2	Type I inositol-1	synonymous_variant	NULL	NULL
Cadenza1684	chr1A.498451620	TraesCS1A02G306200.1	ADP-ribosylation factor	intron_variant	NULL	NULL
Cadenza1684	chr1A.500366039	TraesCS1A02G309500.1	#N/A	missense_variant	tolerated	0.13
Cadenza1684	chr1A.500961471	TraesCS1A02G310300.1	WAT1-related protein	missense_variant	deleterious	0
Cadenza1684	chr1A.500961530	TraesCS1A02G310300.1	WAT1-related protein	intron_variant	NULL	NULL
Cadenza1684	chr1A.500988780	TraesCS1A02G310400.1	Glutamate formiminotransferase 1	synonymous_variant	NULL	NULL
Cadenza1684	chr1A.500988780	TraesCS1A02G310400.2	Glutamate formiminotransferase 1	synonymous_variant	NULL	NULL
Cadenza1684	chr1A.502805264	TraesCS1A02G311100.1	Polygalacturonase	synonymous_variant	NULL	NULL
Cadenza1684	chr1A.502805503	TraesCS1A02G311100.1	Polygalacturonase	synonymous_variant	NULL	NULL
Cadenza1684	chr1A.503369976	TraesCS1A02G311800.1	Zinc finger protein 830	missense_variant	tolerated	0.13
Cadenza1684	chr1A.508526883	TraesCS1A02G316900.1	Protein translation factor SUI1-like protein	intron_variant	NULL	NULL
Cadenza1684	chr1A.509012719	TraesCS1A02G317800.1	Receptor kinase	upstream_gene_variant	NULL	NULL
Cadenza1684	chr1A.509012720	TraesCS1A02G317800.1	Receptor kinase	upstream_gene_variant	NULL	NULL
Cadenza1684	chr1A.509015119	TraesCS1A02G317800.1	Receptor kinase	synonymous_variant	NULL	NULL
Cadenza1684	chr1A.512879923	TraesCS1A02G322300.1	Acylamino-acid-releasing enzyme	missense_variant	tolerated	0.08
Cadenza1684	chr1A.512879923	TraesCS1A02G322300.2	Acylamino-acid-releasing enzyme	missense_variant	tolerated	0.08
Cadenza1684	chr1A.513648684	TraesCS1A02G322900.1	NB-ARC domain-containing disease resistance protein	missense_variant	deleterious	0.04
Cadenza1684	chr1A.513661047	TraesCS1A02G323000.1	NB-ARC domain-containing disease resistance protein	missense_variant	tolerated	0.59
Cadenza1684	chr1A.515554428	TraesCS1A02G324800.3	Transcription elongation factor Spt5-like protein	missense_variant	deleterious - low confidence	0
Cadenza1684	chr1A.515554428	TraesCS1A02G324800.2	Transcription elongation factor Spt5-like protein	missense_variant	deleterious - low confidence	0
Cadenza1684	chr1A.515554428	TraesCS1A02G324800.1	Transcription elongation factor Spt5-like protein	missense_variant	deleterious - low confidence	0
Cadenza1684	chr1A.516565478	TraesCS1A02G325900.2	MATH domain-containing protein	missense_variant	tolerated	0.6
Cadenza1684	chr1A.516565478	TraesCS1A02G325900.1	MATH domain-containing protein	missense_variant	tolerated	0.6
Cadenza1684	chr1A.516586817	TraesCS1A02G326100.1	Photosystem II reaction center W protein	missense_variant	deleterious - low confidence	0.02
Cadenza1684	chr1A.516712957	TraesCS1A02G326500.1	S-adenosyl-L-methionine-dependent methyltransferases superfamily protein	synonymous_variant	NULL	NULL
Cadenza1684	chr1A.518083940	TraesCS1A02G329400.1	Serine/threonine-protein kinase	stop_gained	NULL	NULL
Cadenza1684	chr1A.519268211	TraesCS1A02G330600.1	Colon cancer-associated protein Mic1-like containing protein	intron_variant	NULL	NULL
Cadenza1684	chr1A.519268211	TraesCS1A02G330600.2	Colon cancer-associated protein Mic1-like containing protein	intron_variant	NULL	NULL
Cadenza1684	chr1A.519848950	TraesCS1A02G330800.1	F-box family protein	missense_variant	tolerated	0.35
Cadenza1684	chr1A.522535426	TraesCS1A02G335700.1	O-methyltransferase-like protein	synonymous_variant	NULL	NULL
Cadenza1684	chr1A.522535426	TraesCS1A02G335700.2	O-methyltransferase-like protein	synonymous_variant	NULL	NULL
Cadenza1684	chr1A.530210692	TraesCS1A02G339900.1	ATP-dependent zinc metalloprotease FtsH	3_prime_UTR_variant	NULL	NULL
Cadenza1684	chr1A.530215357	TraesCS1A02G339900.1	ATP-dependent zinc metalloprotease FtsH	intron_variant	NULL	NULL
Cadenza1684	chr1A.531222260	TraesCS1A02G341600.1	Histidine phosphotransfer protein	3_prime_UTR_variant	NULL	NULL
Cadenza1684	chr1A.531368167	TraesCS1A02G342000.1	Peroxidase	3_prime_UTR_variant	NULL	NULL
Cadenza1684	chr1A.531513710	TraesCS1A02G342300.1	Peroxidase	missense_variant	tolerated	0.39
Cadenza1684	chr1A.531718377	TraesCS1A02G343000.1	ATP-binding cassette transporter subfamily A member	intron_variant	NULL	NULL
Cadenza1684	chr1A.531718377	TraesCS1A02G343000.2	ATP-binding cassette transporter subfamily A member	intron_variant	NULL	NULL
Cadenza1684	chr1A.532932565	TraesCS1A02G346400.1	Pentatricopeptide repeat-containing protein	synonymous_variant	NULL	NULL
Cadenza1684	chr1A.533212230	TraesCS1A02G347000.1	Late embryogenesis abundant hydroxyproline-rich glycoprotein	3_prime_UTR_variant	NULL	NULL
Cadenza1684	chr1A.535062279	TraesCS1A02G350200.4	Tubulin alpha chain	synonymous_variant	NULL	NULL
Cadenza1684	chr1A.535062279	TraesCS1A02G350200.3	Tubulin alpha chain	synonymous_variant	NULL	NULL
Cadenza1684	chr1A.535062279	TraesCS1A02G350200.1	Tubulin alpha chain	synonymous_variant	NULL	NULL
Cadenza1684	chr1A.535062279	TraesCS1A02G350200.2	Tubulin alpha chain	synonymous_variant	NULL	NULL
Cadenza1684	chr1A.535445648	TraesCS1A02G350900.1	senescence regulator (Protein of unknown function	synonymous_variant	NULL	NULL
Cadenza1684	chr1A.539427390	TraesCS1A02G356300.1	Serine/threonine-protein kinase	synonymous_variant	NULL	NULL
Cadenza1684	chr1A.539760649	TraesCS1A02G356900.1	Choline kinase	intron_variant	NULL	NULL
Cadenza1684	chr1A.539966606	TraesCS1A02G357300.2	Type I inositol-1	intron_variant	NULL	NULL
Cadenza1684	chr1A.539966606	TraesCS1A02G357300.1	Type I inositol-1	intron_variant	NULL	NULL
Cadenza1684	chr1A.540143769	TraesCS1A02G357900.2	Aldehyde dehydrogenase	3_prime_UTR_variant	NULL	NULL
Cadenza1684	chr1A.540143769	TraesCS1A02G357900.1	Aldehyde dehydrogenase	3_prime_UTR_variant	NULL	NULL
Cadenza1684	chr1A.540327050	TraesCS1A02G358500.1	Myosin	intron_variant	NULL	NULL
Cadenza1684	chr1A.540655777	TraesCS1A02G359300.1	Alpha/beta-Hydrolases superfamily protein	intron_variant	NULL	NULL
Cadenza1684	chr1A.541984642	TraesCS1A02G361000.1	DUF1230 family protein	missense_variant	deleterious	0
Cadenza1684	chr1A.542358829	TraesCS1A02G361900.1	Histone H3	missense_variant	deleterious - low confidence	0.04
Cadenza1684	chr1A.542358829	TraesCS1A02G361800.2	Cytochrome P450	intron_variant	NULL	NULL
Cadenza1684	chr1A.543951072	TraesCS1A02G363200.1	Vesicle transport v-SNARE protein	synonymous_variant	NULL	NULL
Cadenza1684	chr1A.544390524	TraesCS1A02G364800.4	Pectin lyase-like superfamily protein	intron_variant	NULL	NULL
Cadenza1684	chr1A.544390524	TraesCS1A02G364800.3	Pectin lyase-like superfamily protein	intron_variant	NULL	NULL
Cadenza1684	chr1A.544390524	TraesCS1A02G364800.2	Pectin lyase-like superfamily protein	intron_variant	NULL	NULL
Cadenza1684	chr1A.544390524	TraesCS1A02G364800.1	Pectin lyase-like superfamily protein	intron_variant	NULL	NULL
Cadenza1684	chr1A.545008439	TraesCS1A02G366200.1	MYB transcription factor	3_prime_UTR_variant	NULL	NULL
Cadenza1684	chr1A.545334366	TraesCS1A02G366400.1	Chaperone protein dnaJ	intron_variant	NULL	NULL
Cadenza1684	chr1A.545647666	TraesCS1A02G366900.1	Protein kinase-like	missense_variant	deleterious - low confidence	0.01
Cadenza1684	chr1A.546218837	TraesCS1A02G368100.1	DNA-binding	missense_variant	deleterious	0
Cadenza1684	chr1A.547318237	TraesCS1A02G369700.1	ENTH/ANTH/VHS superfamily protein	intron_variant	NULL	NULL
Cadenza1684	chr1A.549314092	TraesCS1A02G373000.1	Lipid phosphate phosphatase-like protein	intron_variant	NULL	NULL
Cadenza1684	chr1A.549419188	TraesCS1A02G373200.1	RING/U-box superfamily protein	intron_variant	NULL	NULL
Cadenza1684	chr1A.550420746	TraesCS1A02G375900.1	Thymidine kinase	intron_variant	NULL	NULL
Cadenza1684	chr1A.550613519	TraesCS1A02G376400.1	Chloroplastic group IIA intron splicing facilitator CRS1	missense_variant	tolerated	0.36
Cadenza1684	chr1A.550876198	TraesCS1A02G377700.1	General transcription factor 3C polypeptide 5	missense_variant	deleterious	0
Cadenza1684	chr1A.551484354	TraesCS1A02G379300.2	Nucleolar family protein	missense_variant	tolerated	0.64
Cadenza1684	chr1A.551484354	TraesCS1A02G379300.1	Nucleolar family protein	missense_variant	tolerated	0.55
Cadenza1684	chr1A.551485082	TraesCS1A02G379300.2	Nucleolar family protein	intron_variant	NULL	NULL
Cadenza1684	chr1A.551485082	TraesCS1A02G379300.1	Nucleolar family protein	intron_variant	NULL	NULL
Cadenza1684	chr1A.551532484	TraesCS1A02G379500.1	F-box protein	missense_variant	deleterious	0.01
Cadenza1684	chr1A.552119094	TraesCS1A02G381400.1	Avr9/Cf-9 rapidly elicited protein	missense_variant	deleterious	0
Cadenza1684	chr1A.552908364	TraesCS1A02G382100.1	F-box protein	synonymous_variant	NULL	NULL
Cadenza1684	chr1A.554527680	TraesCS1A02G385400.1	Dynamin-related protein	intron_variant	NULL	NULL
Cadenza1684	chr1A.554527680	TraesCS1A02G385400.4	Dynamin-related protein	intron_variant	NULL	NULL
Cadenza1684	chr1A.554527680	TraesCS1A02G385400.3	Dynamin-related protein	intron_variant	NULL	NULL
Cadenza1684	chr1A.554527680	TraesCS1A02G385400.2	Dynamin-related protein	intron_variant	NULL	NULL
Cadenza1684	chr1A.554887844	TraesCS1A02G385600.1	Cytochrome b561 and DOMON domain-containing protein	synonymous_variant	NULL	NULL
Cadenza1684	chr1A.556090895	TraesCS1A02G387400.1	Eukaryotic aspartyl protease family protein	synonymous_variant	NULL	NULL
Cadenza1684	chr1A.557190251	TraesCS1A02G389200.1	Oxidoreductase	3_prime_UTR_variant	NULL	NULL
Cadenza1684	chr1A.557559580	TraesCS1A02G389800.1	mediator of RNA polymerase II transcription subunit	synonymous_variant	NULL	NULL
Cadenza1684	chr1A.557935316	TraesCS1A02G390200.1	Auxin-responsive protein	intron_variant	NULL	NULL
Cadenza1684	chr1A.557954067	TraesCS1A02G390400.1	UV-B-induced protein	missense_variant	tolerated	0.27
Cadenza1684	chr1A.558516330	TraesCS1A02G391600.3	Golgin candidate 5	missense_variant	tolerated - low confidence	0.32
Cadenza1684	chr1A.558516330	TraesCS1A02G391600.4	Golgin candidate 5	missense_variant	tolerated - low confidence	0.36
Cadenza1684	chr1A.558516330	TraesCS1A02G391600.2	Golgin candidate 5	missense_variant	tolerated - low confidence	0.35
Cadenza1684	chr1A.558516330	TraesCS1A02G391600.1	Golgin candidate 5	missense_variant	tolerated - low confidence	0.18
Cadenza1684	chr1A.558591109	TraesCS1A02G392000.1	Photosystem I reaction center subunit VI	missense_variant	tolerated - low confidence	0.15
Cadenza1684	chr1A.558593073	TraesCS1A02G392100.1	Rop guanine nucleotide exchange factor	missense_variant	deleterious	0
Cadenza1684	chr1A.558976638	TraesCS1A02G392400.1	Ubiquitin-conjugating enzyme E2	intron_variant	NULL	NULL
Cadenza1684	chr1A.560181429	TraesCS1A02G393700.1	F-box domain containing protein	intron_variant	NULL	NULL
Cadenza1684	chr1A.561280310	TraesCS1A02G395400.1	Pentatricopeptide repeat-containing protein	synonymous_variant	NULL	NULL
Cadenza1684	chr1A.563183534	TraesCS1A02G397500.1	Ubiquitin	3_prime_UTR_variant	NULL	NULL
Cadenza1684	chr1A.563683868	TraesCS1A02G398300.8	RING/U-box superfamily protein	3_prime_UTR_variant	NULL	NULL
Cadenza1684	chr1A.563683868	TraesCS1A02G398300.4	RING/U-box superfamily protein	3_prime_UTR_variant	NULL	NULL
Cadenza1684	chr1A.563683868	TraesCS1A02G398300.9	RING/U-box superfamily protein	3_prime_UTR_variant	NULL	NULL
Cadenza1684	chr1A.563683868	TraesCS1A02G398300.1	RING/U-box superfamily protein	3_prime_UTR_variant	NULL	NULL
Cadenza1684	chr1A.563683868	TraesCS1A02G398300.5	RING/U-box superfamily protein	3_prime_UTR_variant	NULL	NULL
Cadenza1684	chr1A.563683868	TraesCS1A02G398300.7	RING/U-box superfamily protein	3_prime_UTR_variant	NULL	NULL
Cadenza1684	chr1A.563683868	TraesCS1A02G398300.2	RING/U-box superfamily protein	3_prime_UTR_variant	NULL	NULL
Cadenza1684	chr1A.563683868	TraesCS1A02G398300.3	RING/U-box superfamily protein	3_prime_UTR_variant	NULL	NULL
Cadenza1684	chr1A.563683868	TraesCS1A02G398300.6	RING/U-box superfamily protein	3_prime_UTR_variant	NULL	NULL
Cadenza1684	chr1A.564393547	TraesCS1A02G400500.1	Dehydrin 3 protein	intron_variant	NULL	NULL
Cadenza1684	chr1A.566110076	TraesCS1A02G402500.1	GDP-mannose-3'	missense_variant	deleterious	0.02
Cadenza1684	chr1A.566385630	TraesCS1A02G402700.1	Serine/Threonine-kinase pakA-like protein	missense_variant	deleterious	0
Cadenza1684	chr1A.566481991	TraesCS1A02G402900.1	cAMP-regulated phosphoprotein-like protein	missense_variant	tolerated - low confidence	0.69
Cadenza1684	chr1A.566481991	TraesCS1A02G402900.2	cAMP-regulated phosphoprotein-like protein	missense_variant	tolerated	0.82
Cadenza1684	chr1A.566598472	TraesCS1A02G403400.1	30S ribosomal protein S10	synonymous_variant	NULL	NULL
Cadenza1684	chr1A.568266226	TraesCS1A02G404900.1	RADIALIS-like transcription factor	missense_variant	tolerated	0.53
Cadenza1684	chr1A.568414955	TraesCS1A02G405600.1	Sugar transporter protein	synonymous_variant	NULL	NULL
Cadenza1684	chr1A.569467101	TraesCS1A02G407100.1	Prohibitin	intron_variant	NULL	NULL
Cadenza1684	chr1A.570145198	TraesCS1A02G407700.5	Protein kinase	intron_variant	NULL	NULL
Cadenza1684	chr1A.570145198	TraesCS1A02G407700.2	Protein kinase	downstream_gene_variant	NULL	NULL
Cadenza1684	chr1A.570145198	TraesCS1A02G407700.4	Protein kinase	intron_variant	NULL	NULL
Cadenza1684	chr1A.570145198	TraesCS1A02G407700.3	Protein kinase	intron_variant	NULL	NULL
Cadenza1684	chr1A.570226171	TraesCS1A02G408000.1	PP2A regulatory subunit TAP46	synonymous_variant	NULL	NULL
Cadenza1684	chr1A.570857117	TraesCS1A02G409100.1	F-box family protein	synonymous_variant	NULL	NULL
Cadenza1684	chr1A.571788090	TraesCS1A02G410800.2	1-acyl-sn-glycerol-3-phosphate acyltransferase	downstream_gene_variant	NULL	NULL
Cadenza1684	chr1A.571788090	TraesCS1A02G410800.1	1-acyl-sn-glycerol-3-phosphate acyltransferase	downstream_gene_variant	NULL	NULL
Cadenza1684	chr1A.572005266	TraesCS1A02G411300.1	Elongation factor Tu	synonymous_variant	NULL	NULL
Cadenza1684	chr1A.572022169	TraesCS1A02G411500.2	transmembrane protein	synonymous_variant	NULL	NULL
Cadenza1684	chr1A.572022169	TraesCS1A02G411500.1	transmembrane protein	synonymous_variant	NULL	NULL
Cadenza1684	chr1A.572208088	TraesCS1A02G411600.2	CTP synthase	synonymous_variant	NULL	NULL
Cadenza1684	chr1A.572208088	TraesCS1A02G411600.4	CTP synthase	synonymous_variant	NULL	NULL
Cadenza1684	chr1A.572208088	TraesCS1A02G411600.3	CTP synthase	synonymous_variant	NULL	NULL
Cadenza1684	chr1A.572208088	TraesCS1A02G411600.1	CTP synthase	synonymous_variant	NULL	NULL
Cadenza1684	chr1A.572208727	TraesCS1A02G411600.2	CTP synthase	synonymous_variant	NULL	NULL
Cadenza1684	chr1A.572208727	TraesCS1A02G411600.4	CTP synthase	synonymous_variant	NULL	NULL
Cadenza1684	chr1A.572208727	TraesCS1A02G411600.3	CTP synthase	synonymous_variant	NULL	NULL
Cadenza1684	chr1A.572208727	TraesCS1A02G411600.1	CTP synthase	synonymous_variant	NULL	NULL
Cadenza1684	chr1A.573921935	TraesCS1A02G414400.1	Zinc finger CCCH domain protein	synonymous_variant	NULL	NULL
Cadenza1684	chr1A.574658785	TraesCS1A02G416100.1	Calmodulin	upstream_gene_variant	NULL	NULL
Cadenza1684	chr1A.574831150	TraesCS1A02G416500.1	beta-galactosidase	intron_variant	NULL	NULL
Cadenza1684	chr1A.575585531	TraesCS1A02G417800.1	Cinnamoyl-CoA reductase	intron_variant	NULL	NULL
Cadenza1684	chr1A.575867330	TraesCS1A02G418700.1	Receptor-like protein kinase	downstream_gene_variant	NULL	NULL
Cadenza1684	chr1A.575867330	TraesCS1A02G418700.2	Receptor-like protein kinase	downstream_gene_variant	NULL	NULL
Cadenza1684	chr1A.576346791	TraesCS1A02G419500.1	Auxilin-like protein 1	stop_gained	NULL	NULL
Cadenza1684	chr1A.576346791	TraesCS1A02G419500.2	Auxilin-like protein 1	stop_gained	NULL	NULL
Cadenza1684	chr1A.576350547	TraesCS1A02G419500.1	Auxilin-like protein 1	splice_donor_variant	NULL	NULL
Cadenza1684	chr1A.576350547	TraesCS1A02G419500.2	Auxilin-like protein 1	splice_donor_variant	NULL	NULL
Cadenza1684	chr1A.576666161	TraesCS1A02G420200.1	Phosphatidate cytidylyltransferase	synonymous_variant	NULL	NULL
Cadenza1684	chr1A.577538548	TraesCS1A02G421200.1	Carboxypeptidase	missense_variant	deleterious	0.01
Cadenza1684	chr1A.578206850	TraesCS1A02G422900.1	Glucan endo-1	missense_variant	tolerated	0.25
Cadenza1684	chr1A.578922585	TraesCS1A02G423800.1	Late embryogenesis abundant protein Lea14	synonymous_variant	NULL	NULL
Cadenza1684	chr1A.579864843	TraesCS1A02G425000.1	Mitochondrial carrier-like protein	missense_variant	deleterious	0
Cadenza1684	chr1A.581542181	TraesCS1A02G426900.1	Pentatricopeptide repeat-containing protein	missense_variant	tolerated	0.07
Cadenza1684	chr1A.581592197	TraesCS1A02G427200.2	Protein N-methyltransferase	intron_variant			splice_region_variant	NULL	NULL
Cadenza1684	chr1A.581592197	TraesCS1A02G427200.1	Protein N-methyltransferase	intron_variant			splice_region_variant	NULL	NULL
Cadenza1684	chr1A.581592994	TraesCS1A02G427200.2	Protein N-methyltransferase	stop_gained	NULL	NULL
Cadenza1684	chr1A.581592994	TraesCS1A02G427200.1	Protein N-methyltransferase	stop_gained	NULL	NULL
Cadenza1684	chr1A.582219912	TraesCS1A02G428100.1	Acyl-protein thioesterase 2	missense_variant	tolerated	0.35
Cadenza1684	chr1A.582420111	TraesCS1A02G428700.1	Structural maintenance of chromosomes protein	missense_variant	tolerated	0.53
Cadenza1684	chr1A.582420111	TraesCS1A02G428700.2	Structural maintenance of chromosomes protein	missense_variant	tolerated	0.52
Cadenza1684	chr1A.582420111	TraesCS1A02G428700.3	Structural maintenance of chromosomes protein	missense_variant	tolerated	0.52
Cadenza1684	chr1A.582863589	TraesCS1A02G430200.1	ATP-dependent zinc metalloprotease FtsH	3_prime_UTR_variant	NULL	NULL
Cadenza1684	chr1A.583304675	TraesCS1A02G430800.1	E3 ubiquitin-protein ligase MARCH6	intron_variant	NULL	NULL
Cadenza1684	chr1A.583305552	TraesCS1A02G430800.1	E3 ubiquitin-protein ligase MARCH6	downstream_gene_variant	NULL	NULL
Cadenza1684	chr1A.583332801	TraesCS1A02G430900.1	RNase P Rpr2/Rpp21 subunit domain protein	downstream_gene_variant	NULL	NULL
Cadenza1684	chr1A.583527579	TraesCS1A02G431100.1	Leucine-rich repeat receptor-like protein kinase family protein	missense_variant	tolerated	0.85
Cadenza1684	chr1A.584101674	TraesCS1A02G432300.1	Methyltransferase	missense_variant	deleterious - low confidence	0.02
Cadenza1684	chr1A.584512599	TraesCS1A02G433100.1	Kinase family protein	synonymous_variant	NULL	NULL
Cadenza1684	chr1A.586409829	TraesCS1A02G436000.1	Disease resistance protein RPP13	synonymous_variant	NULL	NULL
Cadenza1684	chr1A.586598393	TraesCS1A02G436300.1	HTH-type transcriptional regulator	downstream_gene_variant	NULL	NULL
Cadenza1684	chr1A.588903043	TraesCS1A02G439300.1	calcium-dependent lipid-binding family protein	missense_variant	deleterious - low confidence	0
Cadenza1684	chr1A.589442227	TraesCS1A02G440200.1	V-type proton ATPase subunit C	missense_variant	tolerated	0.1
Cadenza1684	chr1A.589442227	TraesCS1A02G440200.2	V-type proton ATPase subunit C	missense_variant	tolerated	0.09
Cadenza1684	chr1A.590249841	TraesCS1A02G441500.1	LRR and NB-ARC domains-containing disease resistance protein	synonymous_variant			splice_region_variant	NULL	NULL
Cadenza1684	chr1A.592311251	TraesCS1A02G444200.1	Zinc finger protein CONSTANS	intron_variant	NULL	NULL
Cadenza1684	chr1A.592311251	TraesCS1A02G444200.2	Zinc finger protein CONSTANS	intron_variant	NULL	NULL
Cadenza1684	chr1A.592325367	TraesCS1A02G444400.1	Zinc finger protein CONSTANS	missense_variant	tolerated	0.18
Cadenza1684	chr1A.593283179	TraesCS1A02G445500.1	Argonaute	intron_variant	NULL	NULL
Cadenza1684	chr1A.593788889	TraesCS1A02G446000.1	winged-helix DNA-binding transcription factor family protein	missense_variant	tolerated - low confidence	0.11
Cadenza1684	chr1B.1433332	TraesCS1B02G001800.2	Phospholipid-transporting ATPase	missense_variant			splice_region_variant	tolerated	0.56
Cadenza1684	chr1B.1433332	TraesCS1B02G001800.1	Phospholipid-transporting ATPase	missense_variant			splice_region_variant	tolerated	0.53
Cadenza1684	chr1B.1732738	TraesCS1B02G002300.1	disease resistance protein (TIR-NBS-LRR class)	stop_gained	NULL	NULL
Cadenza1684	chr1B.1942533	TraesCS1B02G002900.1	NBS-LRR-like resistance protein	missense_variant	deleterious	0.03
Cadenza1684	chr1B.2100518	TraesCS1B02G003400.1	receptor kinase 1	missense_variant	tolerated	1
Cadenza1684	chr1B.2101014	TraesCS1B02G003400.1	receptor kinase 1	missense_variant	deleterious	0.02
Cadenza1684	chr1B.2355503	TraesCS1B02G004100.1	Receptor-like protein kinase	synonymous_variant	NULL	NULL
Cadenza1684	chr1B.2919422	TraesCS1B02G004700.1	Receptor-kinase	missense_variant	tolerated	0.19
Cadenza1684	chr1B.3273479	TraesCS1B02G005300.1	Hydroxycinnamoyl-CoA shikimate/quinate hydroxycinnamoyltransferase	missense_variant	deleterious	0
Cadenza1684	chr1B.4320869	TraesCS1B02G007800.4	Transcription initiation factor TFIID subunit 6	stop_gained	NULL	NULL
Cadenza1684	chr1B.4320869	TraesCS1B02G007800.1	Transcription initiation factor TFIID subunit 6	stop_gained	NULL	NULL
Cadenza1684	chr1B.4320869	TraesCS1B02G007800.3	Transcription initiation factor TFIID subunit 6	stop_gained	NULL	NULL
Cadenza1684	chr1B.4320869	TraesCS1B02G007800.2	Transcription initiation factor TFIID subunit 6	stop_gained	NULL	NULL
Cadenza1684	chr1B.4348960	TraesCS1B02G008000.2	Mei2-like protein	synonymous_variant	NULL	NULL
Cadenza1684	chr1B.4348960	TraesCS1B02G008000.1	Mei2-like protein	synonymous_variant	NULL	NULL
Cadenza1684	chr1B.4349557	TraesCS1B02G008000.2	Mei2-like protein	missense_variant	deleterious	0.03
Cadenza1684	chr1B.4349557	TraesCS1B02G008000.1	Mei2-like protein	missense_variant	tolerated	0.06
Cadenza1684	chr1B.4559002	TraesCS1B02G009000.1	Leucine-rich receptor-like protein kinase family protein	synonymous_variant	NULL	NULL
Cadenza1684	chr1B.4559002	TraesCS1B02G009000.2	Leucine-rich receptor-like protein kinase family protein	synonymous_variant	NULL	NULL
Cadenza1684	chr1B.4907907	TraesCS1B02G010200.1	Leucine-rich repeat receptor-like protein kinase family protein	intron_variant	NULL	NULL
Cadenza1684	chr1B.5004638	TraesCS1B02G010600.1	Gamma-gliadin	synonymous_variant	NULL	NULL
Cadenza1684	chr1B.5989132	TraesCS1B02G012200.1	Pm3-like disease resistance protein	missense_variant	tolerated	0.13
Cadenza1684	chr1B.6481699	TraesCS1B02G014000.1	MICOS complex subunit Mic25	missense_variant	deleterious	0.01
Cadenza1684	chr1B.7635810	TraesCS1B02G016000.1	Pm3-like disease resistance protein	missense_variant	tolerated	1
Cadenza1684	chr1B.8204777	TraesCS1B02G017000.1	Dirigent protein	missense_variant	tolerated - low confidence	0.33
Cadenza1684	chr1B.8914726	TraesCS1B02G018700.1	12-oxophytodienoate reductase-like protein	missense_variant	deleterious	0.02
Cadenza1684	chr1B.9070879	TraesCS1B02G019100.2	Ras-like protein	intron_variant	NULL	NULL
Cadenza1684	chr1B.9070879	TraesCS1B02G019100.1	Ras-like protein	intron_variant	NULL	NULL
Cadenza1684	chr1B.9596915	TraesCS1B02G020600.1	Receptor-like kinase	intron_variant	NULL	NULL
Cadenza1684	chr1B.9721130	TraesCS1B02G021200.2	RNA-binding family protein	missense_variant	deleterious - low confidence	0.03
Cadenza1684	chr1B.9721130	TraesCS1B02G021200.1	RNA-binding family protein	missense_variant	deleterious - low confidence	0.02
Cadenza1684	chr1B.10075148	TraesCS1B02G022400.1	Receptor-like kinase protein	missense_variant	tolerated	0.27
Cadenza1684	chr1B.10075148	TraesCS1B02G022300.1	#N/A	intron_variant	NULL	NULL
Cadenza1684	chr1B.10075166	TraesCS1B02G022400.1	Receptor-like kinase protein	synonymous_variant	NULL	NULL
Cadenza1684	chr1B.10075166	TraesCS1B02G022300.1	#N/A	intron_variant	NULL	NULL
Cadenza1684	chr1B.10098575	TraesCS1B02G022600.1	transmembrane protein	missense_variant	tolerated	0.09
Cadenza1684	chr1B.10408733	TraesCS1B02G023100.1	NBS-LRR disease resistance protein	synonymous_variant	NULL	NULL
Cadenza1684	chr1B.11181404	TraesCS1B02G023800.1	Serine carboxypeptidase	intron_variant	NULL	NULL
Cadenza1684	chr1B.14031086	TraesCS1B02G028800.1	Pentatricopeptide repeat-containing protein	missense_variant	tolerated	1
Cadenza1684	chr1B.14138257	TraesCS1B02G029000.1	Late embryogenesis abundant protein	intron_variant	NULL	NULL
Cadenza1684	chr1B.14152163	TraesCS1B02G029100.1	Spectrin beta chain	intron_variant	NULL	NULL
Cadenza1684	chr1B.14152163	TraesCS1B02G029100.2	Spectrin beta chain	intron_variant	NULL	NULL
Cadenza1684	chr1B.14951287	TraesCS1B02G030300.1	SKP1-like protein 4	missense_variant	deleterious	0
Cadenza1684	chr1B.15038868	TraesCS1B02G030400.1	Beta-galactosidase	missense_variant	tolerated	0.43
Cadenza1684	chr1B.15041208	TraesCS1B02G030400.1	Beta-galactosidase	missense_variant	deleterious	0
Cadenza1684	chr1B.15141940	TraesCS1B02G030700.1	cDNA clone:J013058P10	synonymous_variant	NULL	NULL
Cadenza1684	chr1B.15660308	TraesCS1B02G032200.1	disease resistance protein (TIR-NBS-LRR class)	intron_variant	NULL	NULL
Cadenza1684	chr1B.17355020	TraesCS1B02G036400.1	Pumilio-like protein	intron_variant	NULL	NULL
Cadenza1684	chr1B.17563502	TraesCS1B02G036700.1	Receptor-like protein kinase	5_prime_UTR_variant	NULL	NULL
Cadenza1684	chr1B.17731611	TraesCS1B02G037100.1	NAD(P)-binding rossmann-fold protein	synonymous_variant	NULL	NULL
Cadenza1684	chr1B.17785437	TraesCS1B02G037500.1	Scarecrow transcription factor family protein	missense_variant	deleterious	0.02
Cadenza1684	chr1B.17885272	TraesCS1B02G038000.1	50S ribosomal protein L2	synonymous_variant	NULL	NULL
Cadenza1684	chr1B.20835190	TraesCS1B02G041400.1	Glycosyltransferase	missense_variant	tolerated	0.14
Cadenza1684	chr1B.22110417	TraesCS1B02G042400.1	F-box family protein	intron_variant	NULL	NULL
Cadenza1684	chr1B.22186084	TraesCS1B02G042700.1	#N/A	non_coding_transcript_exon_variant	NULL	NULL
Cadenza1684	chr1B.24151699	TraesCS1B02G044100.1	Disease resistance protein (NBS-LRR class) family	missense_variant	tolerated	1
Cadenza1684	chr1B.24161112	TraesCS1B02G044200.2	NBS-LRR-like resistance protein	intron_variant	NULL	NULL
Cadenza1684	chr1B.24161112	TraesCS1B02G044200.3	NBS-LRR-like resistance protein	missense_variant	tolerated	0.35
Cadenza1684	chr1B.24161112	TraesCS1B02G044200.1	NBS-LRR-like resistance protein	missense_variant	tolerated	0.35
Cadenza1684	chr1B.28041354	TraesCS1B02G047900.1	Cation/H(+) antiporter	stop_gained	NULL	NULL
Cadenza1684	chr1B.28818655	TraesCS1B02G049300.4	Poly [ADP-ribose] polymerase	intron_variant	NULL	NULL
Cadenza1684	chr1B.28818655	TraesCS1B02G049300.2	Poly [ADP-ribose] polymerase	intron_variant	NULL	NULL
Cadenza1684	chr1B.28818655	TraesCS1B02G049300.3	Poly [ADP-ribose] polymerase	intron_variant	NULL	NULL
Cadenza1684	chr1B.28818655	TraesCS1B02G049300.5	Poly [ADP-ribose] polymerase	intron_variant	NULL	NULL
Cadenza1684	chr1B.28818655	TraesCS1B02G049300.1	Poly [ADP-ribose] polymerase	intron_variant	NULL	NULL
Cadenza1684	chr1B.28818656	TraesCS1B02G049300.4	Poly [ADP-ribose] polymerase	intron_variant	NULL	NULL
Cadenza1684	chr1B.28818656	TraesCS1B02G049300.2	Poly [ADP-ribose] polymerase	intron_variant	NULL	NULL
Cadenza1684	chr1B.28818656	TraesCS1B02G049300.3	Poly [ADP-ribose] polymerase	intron_variant	NULL	NULL
Cadenza1684	chr1B.28818656	TraesCS1B02G049300.5	Poly [ADP-ribose] polymerase	intron_variant	NULL	NULL
Cadenza1684	chr1B.28818656	TraesCS1B02G049300.1	Poly [ADP-ribose] polymerase	intron_variant	NULL	NULL
Cadenza1684	chr1B.28818965	TraesCS1B02G049300.4	Poly [ADP-ribose] polymerase	intron_variant	NULL	NULL
Cadenza1684	chr1B.28818965	TraesCS1B02G049300.2	Poly [ADP-ribose] polymerase	intron_variant	NULL	NULL
Cadenza1684	chr1B.28818965	TraesCS1B02G049300.3	Poly [ADP-ribose] polymerase	intron_variant	NULL	NULL
Cadenza1684	chr1B.28818965	TraesCS1B02G049300.5	Poly [ADP-ribose] polymerase	intron_variant	NULL	NULL
Cadenza1684	chr1B.28818965	TraesCS1B02G049300.1	Poly [ADP-ribose] polymerase	intron_variant	NULL	NULL
Cadenza1684	chr1B.30544975	TraesCS1B02G050400.1	Phospholipase D	synonymous_variant	NULL	NULL
Cadenza1684	chr1B.30846527	TraesCS1B02G050900.1	Cytochrome P450	missense_variant	deleterious	0.01
Cadenza1684	chr1B.38069732	TraesCS1B02G055300.1	F-box domain containing protein	missense_variant	tolerated	0.15
Cadenza1684	chr1B.38069732	TraesCS1B02G055300.2	F-box domain containing protein	missense_variant	tolerated	0.17
Cadenza1684	chr1B.40198413	TraesCS1B02G058100.1	Agamous MADS-box transcription factor	intron_variant	NULL	NULL
Cadenza1684	chr1B.40360616	TraesCS1B02G058200.1	Agamous MADS-box transcription factor	intron_variant	NULL	NULL
Cadenza1684	chr1B.42015410	TraesCS1B02G059500.1	methyl-coenzyme M reductase II subunit gamma	intron_variant	NULL	NULL
Cadenza1684	chr1B.42015410	TraesCS1B02G059500.2	methyl-coenzyme M reductase II subunit gamma	intron_variant			splice_region_variant	NULL	NULL
Cadenza1684	chr1B.46875984	TraesCS1B02G061800.1	Cytochrome P450 family protein	intron_variant	NULL	NULL
Cadenza1684	chr1B.47206046	TraesCS1B02G062400.1	polyadenylate-binding protein 1-B-binding protein	missense_variant	tolerated	0.3
Cadenza1684	chr1B.51107057	TraesCS1B02G066900.1	Bidirectional sugar transporter SWEET	missense_variant	tolerated	0.44
Cadenza1684	chr1B.52406357	TraesCS1B02G067800.1	F-box protein	intron_variant	NULL	NULL
Cadenza1684	chr1B.56311460	TraesCS1B02G071400.1	Nuclear factor related to kappa-B-binding protein	synonymous_variant	NULL	NULL
Cadenza1684	chr1B.58563693	TraesCS1B02G075800.1	Receptor-like protein kinase	intron_variant	NULL	NULL
Cadenza1684	chr1B.58753243	TraesCS1B02G076000.1	F-box protein	synonymous_variant	NULL	NULL
Cadenza1684	chr1B.59474140	TraesCS1B02G076500.1	Disease resistance protein RPM1	stop_gained	NULL	NULL
Cadenza1684	chr1B.60108019	TraesCS1B02G077500.1	Patatin	missense_variant	tolerated	0.41
Cadenza1684	chr1B.63809486	TraesCS1B02G081200.1	Protease inhibitor/seed storage/lipid transfer protein family protein	intron_variant	NULL	NULL
Cadenza1684	chr1B.63889817	TraesCS1B02G081300.1	Protease inhibitor/seed storage/lipid transfer protein family protein	3_prime_UTR_variant	NULL	NULL
Cadenza1684	chr1B.66123799	TraesCS1B02G082500.2	Splicing regulatory glutamine/lysine-rich protein 1	intron_variant	NULL	NULL
Cadenza1684	chr1B.66123799	TraesCS1B02G082500.1	Splicing regulatory glutamine/lysine-rich protein 1	intron_variant	NULL	NULL
Cadenza1684	chr1B.68944680	TraesCS1B02G084500.1	Receptor-like kinase	missense_variant	deleterious	0.03
Cadenza1684	chr1B.70325786	TraesCS1B02G085800.2	Polyribonucleotide nucleotidyltransferase	intron_variant	NULL	NULL
Cadenza1684	chr1B.70325786	TraesCS1B02G085800.1	Polyribonucleotide nucleotidyltransferase	intron_variant	NULL	NULL
Cadenza1684	chr1B.83968955	TraesCS1B02G088000.2	RRP15-like protein	5_prime_UTR_variant	NULL	NULL
Cadenza1684	chr1B.83968955	TraesCS1B02G088000.1	RRP15-like protein	5_prime_UTR_variant	NULL	NULL
Cadenza1684	chr1B.90419121	TraesCS1B02G089700.1	ATP-dependent zinc metalloprotease FtsH	intron_variant	NULL	NULL
Cadenza1684	chr1B.90711358	TraesCS1B02G089900.1	phosphoglycolate phosphatase	missense_variant	tolerated	0.49
Cadenza1684	chr1B.104721339	TraesCS1B02G098000.1	Germin-like protein 1	missense_variant	tolerated	0.29
Cadenza1684	chr1B.106904631	TraesCS1B02G099400.1	Polyadenylate-binding protein 1-B-binding protein	missense_variant	tolerated	0.26
Cadenza1684	chr1B.108215234	TraesCS1B02G100200.1	Bushy growth protein	intron_variant	NULL	NULL
Cadenza1684	chr1B.110607641	TraesCS1B02G100800.1	RNA-binding family protein	3_prime_UTR_variant	NULL	NULL
Cadenza1684	chr1B.111917958	TraesCS1B02G101900.1	embryo defective 2423	downstream_gene_variant	NULL	NULL
Cadenza1684	chr1B.112504180	TraesCS1B02G102500.1	54S ribosomal protein L38	synonymous_variant	NULL	NULL
Cadenza1684	chr1B.119041083	TraesCS1B02G107000.2	Serine/threonine-protein phosphatase	intron_variant	NULL	NULL
Cadenza1684	chr1B.119041083	TraesCS1B02G107000.3	Serine/threonine-protein phosphatase	intron_variant	NULL	NULL
Cadenza1684	chr1B.119041083	TraesCS1B02G107000.1	Serine/threonine-protein phosphatase	intron_variant	NULL	NULL
Cadenza1684	chr1B.120057095	TraesCS1B02G108000.1	Serine protease HtrA-like	synonymous_variant	NULL	NULL
Cadenza1684	chr1B.120880688	TraesCS1B02G108700.1	SAD1/UNC-84 domain protein	missense_variant	tolerated	0.37
Cadenza1684	chr1B.121005820	TraesCS1B02G109000.2	Nucleolar MIF4G domain-containing protein 1	missense_variant	tolerated	0.09
Cadenza1684	chr1B.121005820	TraesCS1B02G109000.1	Nucleolar MIF4G domain-containing protein 1	missense_variant	tolerated	0.08
Cadenza1684	chr1B.121007112	TraesCS1B02G109000.2	Nucleolar MIF4G domain-containing protein 1	intron_variant	NULL	NULL
Cadenza1684	chr1B.121007112	TraesCS1B02G109000.1	Nucleolar MIF4G domain-containing protein 1	intron_variant	NULL	NULL
Cadenza1684	chr1B.123967697	TraesCS1B02G110600.1	receptor kinase 1	5_prime_UTR_variant	NULL	NULL
Cadenza1684	chr1B.129506840	TraesCS1B02G111400.1	Endo-1	synonymous_variant	NULL	NULL
Cadenza1684	chr1B.130535633	TraesCS1B02G112600.1	Coiled-coil domain-containing protein SCD2	intron_variant	NULL	NULL
Cadenza1684	chr1B.132935953	TraesCS1B02G113400.1	Asparagine--tRNA ligase	missense_variant			splice_region_variant	deleterious	0
Cadenza1684	chr1B.134575204	TraesCS1B02G114800.1	F-box protein	stop_gained	NULL	NULL
Cadenza1684	chr1B.134645981	TraesCS1B02G114900.1	F-box protein	missense_variant	deleterious	0.03
Cadenza1684	chr1B.136065053	TraesCS1B02G115700.1	Peroxidase	missense_variant	deleterious	0
Cadenza1684	chr1B.137447712	TraesCS1B02G117200.1	SKP1-like protein 4	missense_variant	tolerated	0.14
Cadenza1684	chr1B.137626633	TraesCS1B02G117800.1	O-glucosyltransferase rumi	3_prime_UTR_variant	NULL	NULL
Cadenza1684	chr1B.138571768	TraesCS1B02G118300.2	Anaphase-promoting complex subunit 7	intron_variant	NULL	NULL
Cadenza1684	chr1B.138571768	TraesCS1B02G118300.1	Anaphase-promoting complex subunit 7	intron_variant	NULL	NULL
Cadenza1684	chr1B.139664662	TraesCS1B02G118900.1	Chromatin remodeling factor	missense_variant	deleterious	0
Cadenza1684	chr1B.139664662	TraesCS1B02G118900.4	Chromatin remodeling factor	missense_variant	deleterious	0
Cadenza1684	chr1B.139664662	TraesCS1B02G118900.2	Chromatin remodeling factor	missense_variant	deleterious	0
Cadenza1684	chr1B.139664662	TraesCS1B02G118900.3	Chromatin remodeling factor	missense_variant	deleterious	0
Cadenza1684	chr1B.147719343	TraesCS1B02G122500.1	Myb-like transcription factor	missense_variant	tolerated - low confidence	0.16
Cadenza1684	chr1B.148412217	TraesCS1B02G122700.1	Pentatricopeptide repeat-containing family protein	synonymous_variant	NULL	NULL
Cadenza1684	chr1B.154159499	TraesCS1B02G126200.1	tRNA (Guanine(26)-N(2))-dimethyltransferase	missense_variant	deleterious	0
Cadenza1684	chr1B.155412024	TraesCS1B02G126800.1	#N/A	missense_variant	deleterious	0
Cadenza1684	chr1B.156586121	TraesCS1B02G127500.4	Fatty acid oxidation complex subunit alpha	intron_variant	NULL	NULL
Cadenza1684	chr1B.156586121	TraesCS1B02G127500.1	Fatty acid oxidation complex subunit alpha	intron_variant	NULL	NULL
Cadenza1684	chr1B.156586121	TraesCS1B02G127500.3	Fatty acid oxidation complex subunit alpha	intron_variant	NULL	NULL
Cadenza1684	chr1B.156586121	TraesCS1B02G127500.2	Fatty acid oxidation complex subunit alpha	intron_variant	NULL	NULL
Cadenza1684	chr1B.159385035	TraesCS1B02G129300.1	Acyl-CoA dehydrogenase	missense_variant	tolerated - low confidence	0.56
Cadenza1684	chr1B.160309898	TraesCS1B02G129800.1	MYB-related transcription factor	synonymous_variant	NULL	NULL
Cadenza1684	chr1B.162811705	TraesCS1B02G131000.1	Macrophage erythroblast attacher	intron_variant	NULL	NULL
Cadenza1684	chr1B.164713323	TraesCS1B02G131600.1	Kelch-like protein	missense_variant	deleterious	0.04
Cadenza1684	chr1B.171132073	TraesCS1B02G134600.1	Leucine-rich repeat receptor-like protein kinase family	missense_variant	tolerated	0.12
Cadenza1684	chr1B.171229804	TraesCS1B02G134800.1	Receptor-like kinase	intron_variant	NULL	NULL
Cadenza1684	chr1B.171410511	TraesCS1B02G134900.1	Protein apaG	intron_variant	NULL	NULL
Cadenza1684	chr1B.172007074	TraesCS1B02G135200.1	Phospholipase D	missense_variant	deleterious	0
Cadenza1684	chr1B.172007074	TraesCS1B02G135200.2	Phospholipase D	missense_variant	deleterious	0
Cadenza1684	chr1B.176786688	TraesCS1B02G137700.1	Phototropic-responsive NPH3 family protein	missense_variant	deleterious	0
Cadenza1684	chr1B.176786688	TraesCS1B02G137700.2	Phototropic-responsive NPH3 family protein	missense_variant	deleterious	0
Cadenza1684	chr1B.178097939	TraesCS1B02G138200.1	Pre-mRNA-splicing factor	missense_variant	deleterious	0
Cadenza1684	chr1B.183479885	TraesCS1B02G139500.2	70 kDa heat shock protein	missense_variant	deleterious	0.02
Cadenza1684	chr1B.183479885	TraesCS1B02G139500.1	70 kDa heat shock protein	missense_variant	deleterious	0.01
Cadenza1684	chr1B.185227380	TraesCS1B02G140200.1	Hypoxanthine phosphoribosyltransferase	intron_variant	NULL	NULL
Cadenza1684	chr1B.187705839	TraesCS1B02G140900.1	Protein kinase	intron_variant	NULL	NULL
Cadenza1684	chr1B.187705839	TraesCS1B02G140900.4	Protein kinase	intron_variant	NULL	NULL
Cadenza1684	chr1B.187705839	TraesCS1B02G140900.3	Protein kinase	intron_variant	NULL	NULL
Cadenza1684	chr1B.187705839	TraesCS1B02G140900.2	Protein kinase	intron_variant	NULL	NULL
Cadenza1684	chr1B.195555452	TraesCS1B02G143800.2	Calmodulin binding protein	intron_variant	NULL	NULL
Cadenza1684	chr1B.195555452	TraesCS1B02G143800.1	Calmodulin binding protein	intron_variant	NULL	NULL
Cadenza1684	chr1B.196464735	TraesCS1B02G144500.1	Zinc transporter	synonymous_variant	NULL	NULL
Cadenza1684	chr1B.198145807	TraesCS1B02G144800.1	Agamous MADS-box transcription factor	intron_variant	NULL	NULL
Cadenza1684	chr1B.198644093	TraesCS1B02G145300.1	#N/A	intron_variant	NULL	NULL
Cadenza1684	chr1B.209131429	TraesCS1B02G147000.1	Receptor-like kinase	intron_variant	NULL	NULL
Cadenza1684	chr1B.209131429	TraesCS1B02G147000.2	Receptor-like kinase	intron_variant	NULL	NULL
Cadenza1684	chr1B.213914252	TraesCS1B02G147800.2	Myb	intron_variant	NULL	NULL
Cadenza1684	chr1B.217287641	TraesCS1B02G148400.1	ER membrane protein complex subunit 1	missense_variant	tolerated	0.17
Cadenza1684	chr1B.229240472	TraesCS1B02G150100.1	Pentatricopeptide repeat-containing protein	missense_variant	deleterious - low confidence	0
Cadenza1684	chr1B.229241245	TraesCS1B02G150100.1	Pentatricopeptide repeat-containing protein	synonymous_variant	NULL	NULL
Cadenza1684	chr1B.238673761	TraesCS1B02G151800.2	Cyclin family protein	missense_variant			splice_region_variant	tolerated	0.39
Cadenza1684	chr1B.238673761	TraesCS1B02G151800.3	Cyclin family protein	missense_variant			splice_region_variant	tolerated	0.37
Cadenza1684	chr1B.238673761	TraesCS1B02G151800.1	Cyclin family protein	missense_variant			splice_region_variant	tolerated	0.49
Cadenza1684	chr1B.238673761	TraesCS1B02G151800.4	Cyclin family protein	missense_variant			splice_region_variant	tolerated	0.5
Cadenza1684	chr1B.256919467	TraesCS1B02G154400.1	Kinase family protein	intron_variant	NULL	NULL
Cadenza1684	chr1B.259025365	TraesCS1B02G154600.1	F-box/kelch-repeat protein	intron_variant	NULL	NULL
Cadenza1684	chr1B.264763587	TraesCS1B02G156700.1	Expansin	synonymous_variant	NULL	NULL
Cadenza1684	chr1B.266111361	TraesCS1B02G157200.1	Receptor lectin kinase	missense_variant	deleterious	0.04
Cadenza1684	chr1B.267877993	TraesCS1B02G157500.1	Late embryogenesis abundant (LEA) hydroxyproline-rich glycoprotein family	missense_variant	deleterious	0.01
Cadenza1684	chr1B.278631801	TraesCS1B02G161500.1	GDSL esterase/lipase	missense_variant	deleterious	0
Cadenza1684	chr1B.288159546	TraesCS1B02G164900.1	Riboflavin kinase	upstream_gene_variant	NULL	NULL
Cadenza1684	chr1B.288803411	TraesCS1B02G165500.1	PfkB-like carbohydrate kinase family protein	intron_variant	NULL	NULL
Cadenza1684	chr1B.288952027	TraesCS1B02G165700.2	tRNA dimethylallyltransferase	intron_variant	NULL	NULL
Cadenza1684	chr1B.288952027	TraesCS1B02G165700.1	tRNA dimethylallyltransferase	intron_variant	NULL	NULL
Cadenza1684	chr1B.288954063	TraesCS1B02G165700.2	tRNA dimethylallyltransferase	synonymous_variant	NULL	NULL
Cadenza1684	chr1B.288954063	TraesCS1B02G165700.1	tRNA dimethylallyltransferase	synonymous_variant	NULL	NULL
Cadenza1684	chr1B.296811122	TraesCS1B02G167600.1	Methyl esterase 1	synonymous_variant	NULL	NULL
Cadenza1684	chr1B.297299885	TraesCS1B02G168000.1	Peptide transporter	missense_variant	deleterious	0
Cadenza1684	chr1B.298161987	TraesCS1B02G168500.1	Fatty acid hydroxylase superfamily protein	synonymous_variant	NULL	NULL
Cadenza1684	chr1B.300333477	TraesCS1B02G169200.1	PPPDE thiol peptidase family protein	intron_variant	NULL	NULL
Cadenza1684	chr1B.300334258	TraesCS1B02G169200.1	PPPDE thiol peptidase family protein	stop_gained	NULL	NULL
Cadenza1684	chr1B.311420538	TraesCS1B02G173900.1	Homeobox leucine-zipper protein	intron_variant	NULL	NULL
Cadenza1684	chr1B.311426786	TraesCS1B02G173900.1	Homeobox leucine-zipper protein	intron_variant	NULL	NULL
Cadenza1684	chr1B.312927816	TraesCS1B02G174300.1	Zinc finger	stop_gained	NULL	NULL
Cadenza1684	chr1B.317183603	TraesCS1B02G175600.1	electron protein	missense_variant	tolerated	0.25
Cadenza1684	chr1B.325289434	TraesCS1B02G179200.3	Vacuolar protein sorting-associated protein 52	3_prime_UTR_variant	NULL	NULL
Cadenza1684	chr1B.325289434	TraesCS1B02G179200.4	Vacuolar protein sorting-associated protein 52	3_prime_UTR_variant	NULL	NULL
Cadenza1684	chr1B.325289434	TraesCS1B02G179200.2	Vacuolar protein sorting-associated protein 52	3_prime_UTR_variant	NULL	NULL
Cadenza1684	chr1B.329960664	TraesCS1B02G183100.1	Plant basic secretory family protein	missense_variant	tolerated	0.07
Cadenza1684	chr1B.333322672	TraesCS1B02G186300.1	Protochlorophyllide reductase	missense_variant	deleterious	0
Cadenza1684	chr1B.333602736	TraesCS1B02G186600.1	Epoxide hydrolase 2	synonymous_variant	NULL	NULL
Cadenza1684	chr1B.334681914	TraesCS1B02G187300.1	Receptor-kinase	synonymous_variant	NULL	NULL
Cadenza1684	chr1B.341380190	TraesCS1B02G190600.1	Benzyl alcohol O-benzoyltransferase	5_prime_UTR_variant	NULL	NULL
Cadenza1684	chr1B.341523636	TraesCS1B02G190800.1	LIM domain containing protein	missense_variant	tolerated	0.12
Cadenza1684	chr1B.342975165	TraesCS1B02G191800.1	Homeobox protein BEL1-like protein	missense_variant	tolerated	0.62
Cadenza1684	chr1B.343348145	TraesCS1B02G191900.1	Protein XRI1	intron_variant	NULL	NULL
Cadenza1684	chr1B.345311775	TraesCS1B02G192700.1	Peptidylprolyl isomerase	splice_acceptor_variant	NULL	NULL
Cadenza1684	chr1B.346402931	TraesCS1B02G193300.1	transcription repressor	synonymous_variant	NULL	NULL
Cadenza1684	chr1B.348804703	TraesCS1B02G193700.2	RNA binding protein	intron_variant	NULL	NULL
Cadenza1684	chr1B.348804703	TraesCS1B02G193700.3	RNA binding protein	intron_variant	NULL	NULL
Cadenza1684	chr1B.348804703	TraesCS1B02G193700.1	RNA binding protein	intron_variant	NULL	NULL
Cadenza1684	chr1B.352392456	TraesCS1B02G196000.2	2-oxoglutarate (2OG) and Fe(II)-dependent oxygenase superfamily protein	intron_variant	NULL	NULL
Cadenza1684	chr1B.352392456	TraesCS1B02G196000.1	2-oxoglutarate (2OG) and Fe(II)-dependent oxygenase superfamily protein	intron_variant	NULL	NULL
Cadenza1684	chr1B.353947021	TraesCS1B02G196600.1	Rhomboid-like protein	intron_variant	NULL	NULL
Cadenza1684	chr1B.356281583	TraesCS1B02G198100.1	F-box family protein	synonymous_variant	NULL	NULL
Cadenza1684	chr1B.358838851	TraesCS1B02G200100.1	Beta-1	synonymous_variant	NULL	NULL
Cadenza1684	chr1B.358839107	TraesCS1B02G200100.1	Beta-1	missense_variant	deleterious	0.02
Cadenza1684	chr1B.359200507	TraesCS1B02G200300.1	Tubulin-folding cofactor D	synonymous_variant	NULL	NULL
Cadenza1684	chr1B.361012894	TraesCS1B02G201600.1	Protein ROOT PRIMORDIUM DEFECTIVE 1	3_prime_UTR_variant	NULL	NULL
Cadenza1684	chr1B.363633843	TraesCS1B02G202500.1	SH3 domain-containing protein 1	stop_gained			splice_region_variant	NULL	NULL
Cadenza1684	chr1B.364918749	TraesCS1B02G203200.1	Kinase family protein	synonymous_variant	NULL	NULL
Cadenza1684	chr1B.365692652	TraesCS1B02G203500.1	Electron transfer flavoprotein-ubiquinone oxidoreductase	intron_variant	NULL	NULL
Cadenza1684	chr1B.365695283	TraesCS1B02G203500.1	Electron transfer flavoprotein-ubiquinone oxidoreductase	stop_gained	NULL	NULL
Cadenza1684	chr1B.367437852	TraesCS1B02G203600.1	U1 small nuclear ribonucleoprotein 70 kDa	intron_variant	NULL	NULL
Cadenza1684	chr1B.367440035	TraesCS1B02G203600.1	U1 small nuclear ribonucleoprotein 70 kDa	intron_variant	NULL	NULL
Cadenza1684	chr1B.367440952	TraesCS1B02G203600.1	U1 small nuclear ribonucleoprotein 70 kDa	intron_variant	NULL	NULL
Cadenza1684	chr1B.367440952	TraesCS1B02G203600.2	U1 small nuclear ribonucleoprotein 70 kDa	intron_variant	NULL	NULL
Cadenza1684	chr1B.368412935	TraesCS1B02G204300.1	Chaperone protein dnaJ	synonymous_variant	NULL	NULL
Cadenza1684	chr1B.368558052	TraesCS1B02G204700.1	Valine--tRNA ligase	intron_variant	NULL	NULL
Cadenza1684	chr1B.368680361	TraesCS1B02G204800.1	Pentatricopeptide repeat-containing protein	synonymous_variant	NULL	NULL
Cadenza1684	chr1B.375818659	TraesCS1B02G207900.1	ADP-ribosylation factor GTPase-activating protein	intron_variant	NULL	NULL
Cadenza1684	chr1B.380436803	TraesCS1B02G209500.3	WEB family protein	missense_variant	tolerated	0.18
Cadenza1684	chr1B.380436803	TraesCS1B02G209500.1	WEB family protein	missense_variant	tolerated	0.23
Cadenza1684	chr1B.380436803	TraesCS1B02G209500.2	WEB family protein	missense_variant	tolerated	0.23
Cadenza1684	chr1B.380462251	TraesCS1B02G209600.1	(RAP Annotation release2) NERD domain containing protein	intron_variant	NULL	NULL
Cadenza1684	chr1B.383793256	TraesCS1B02G210800.1	Pentatricopeptide repeat-containing protein	3_prime_UTR_variant	NULL	NULL
Cadenza1684	chr1B.383793256	TraesCS1B02G210700.1	Cellulose synthase-like protein	missense_variant	tolerated	0.19
Cadenza1684	chr1B.383801754	TraesCS1B02G210900.1	26S proteasome regulatory subunit family protein	intron_variant	NULL	NULL
Cadenza1684	chr1B.386793220	TraesCS1B02G213100.1	Urea-proton symporter DUR3	missense_variant	deleterious	0
Cadenza1684	chr1B.388014343	TraesCS1B02G213700.1	DNA replication and repair recF	missense_variant	tolerated	0.21
Cadenza1684	chr1B.388014343	TraesCS1B02G213700.2	DNA replication and repair recF	missense_variant	tolerated	0.21
Cadenza1684	chr1B.388758822	TraesCS1B02G214000.2	N-alpha-acetyltransferase 25	intron_variant	NULL	NULL
Cadenza1684	chr1B.388758822	TraesCS1B02G214000.1	N-alpha-acetyltransferase 25	intron_variant	NULL	NULL
Cadenza1684	chr1B.388758822	TraesCS1B02G214000.3	N-alpha-acetyltransferase 25	intron_variant	NULL	NULL
Cadenza1684	chr1B.391269088	TraesCS1B02G215700.1	Protein PLASTID MOVEMENT IMPAIRED 1	missense_variant	tolerated	0.86
Cadenza1684	chr1B.391270054	TraesCS1B02G215700.1	Protein PLASTID MOVEMENT IMPAIRED 1	missense_variant	tolerated	0.28
Cadenza1684	chr1B.391270254	TraesCS1B02G215700.1	Protein PLASTID MOVEMENT IMPAIRED 1	missense_variant	tolerated	0.09
Cadenza1684	chr1B.391573030	TraesCS1B02G215800.2	Monosaccharide-sensing protein 2	missense_variant	deleterious	0
Cadenza1684	chr1B.391573030	TraesCS1B02G215800.1	Monosaccharide-sensing protein 2	missense_variant	deleterious	0
Cadenza1684	chr1B.391573030	TraesCS1B02G215800.3	Monosaccharide-sensing protein 2	missense_variant	deleterious	0
Cadenza1684	chr1B.392437689	TraesCS1B02G216500.1	Protein phosphatase 2C containing protein	3_prime_UTR_variant	NULL	NULL
Cadenza1684	chr1B.394116909	TraesCS1B02G217300.1	DUF241 domain protein (DUF241)	missense_variant	tolerated	0.54
Cadenza1684	chr1B.395248442	TraesCS1B02G217900.1	Hippocampus abundant transcript 1 protein	intron_variant	NULL	NULL
Cadenza1684	chr1B.397437599	TraesCS1B02G220200.1	Glycosyl transferase	missense_variant	tolerated	0.06
Cadenza1684	chr1B.397816863	TraesCS1B02G220900.1	F-box and Leucine Rich Repeat domains containing protein	intron_variant	NULL	NULL
Cadenza1684	chr1B.397826770	TraesCS1B02G220900.1	F-box and Leucine Rich Repeat domains containing protein	5_prime_UTR_variant	NULL	NULL
Cadenza1684	chr1B.398149538	TraesCS1B02G221400.1	Tetratricopeptide repeat-containing protein	intron_variant	NULL	NULL
Cadenza1684	chr1B.398149538	TraesCS1B02G221400.2	Tetratricopeptide repeat-containing protein	intron_variant	NULL	NULL
Cadenza1684	chr1B.398149538	TraesCS1B02G221400.3	Tetratricopeptide repeat-containing protein	intron_variant	NULL	NULL
Cadenza1684	chr1B.400300847	TraesCS1B02G222500.1	Branched-chain-amino-acid aminotransferase	intron_variant	NULL	NULL
Cadenza1684	chr1B.400669012	TraesCS1B02G223200.2	DUF3527 domain protein	3_prime_UTR_variant	NULL	NULL
Cadenza1684	chr1B.400669012	TraesCS1B02G223200.1	DUF3527 domain protein	3_prime_UTR_variant	NULL	NULL
Cadenza1684	chr1B.403542226	TraesCS1B02G224900.1	Nitrate transporter 1.1	missense_variant	tolerated	0.28
Cadenza1684	chr1B.404300447	TraesCS1B02G225200.1	QWRF motif protein (DUF566)	3_prime_UTR_variant	NULL	NULL
Cadenza1684	chr1B.407294405	TraesCS1B02G226400.1	Lipoxygenase	3_prime_UTR_variant	NULL	NULL
Cadenza1684	chr1B.407302006	TraesCS1B02G226600.1	NADH dehydrogenase [ubiquinone] 1 alpha subcomplex assembly factor 3	3_prime_UTR_variant	NULL	NULL
Cadenza1684	chr1B.409607129	TraesCS1B02G227900.1	Maturase-like protein	missense_variant	tolerated	0.73
Cadenza1684	chr1B.409629858	TraesCS1B02G228100.1	Camphor resistance CrcB family protein	missense_variant	tolerated	0.23
Cadenza1684	chr1B.409629858	TraesCS1B02G228200.1	Pentatricopeptide repeat-containing protein	intron_variant	NULL	NULL
Cadenza1684	chr1B.409673564	TraesCS1B02G228400.1	Peroxidase	5_prime_UTR_variant	NULL	NULL
Cadenza1684	chr1B.411574147	TraesCS1B02G229200.2	Casein kinase II subunit beta	missense_variant	tolerated - low confidence	0.17
Cadenza1684	chr1B.411574147	TraesCS1B02G229200.1	Casein kinase II subunit beta	missense_variant	tolerated - low confidence	0.17
Cadenza1684	chr1B.415611067	TraesCS1B02G231400.2	Palmitoyl protein thioesterase containing protein	synonymous_variant	NULL	NULL
Cadenza1684	chr1B.415611067	TraesCS1B02G231400.1	Palmitoyl protein thioesterase containing protein	synonymous_variant	NULL	NULL
Cadenza1684	chr1B.416128641	TraesCS1B02G231600.1	bZIP transcription factor (DUF630 and DUF632)	intron_variant	NULL	NULL
Cadenza1684	chr1B.417422929	TraesCS1B02G232400.1	Dual specificity protein phosphatase	missense_variant	tolerated - low confidence	0.87
Cadenza1684	chr1B.418802254	TraesCS1B02G233000.1	HTH-type transcriptional regulator BetI	synonymous_variant	NULL	NULL
Cadenza1684	chr1B.419972524	TraesCS1B02G234000.1	electron transporter	5_prime_UTR_variant	NULL	NULL
Cadenza1684	chr1B.420355831	TraesCS1B02G234400.1	Agenet domain containing protein	missense_variant	tolerated	0.26
Cadenza1684	chr1B.420355831	TraesCS1B02G234400.4	Agenet domain containing protein	missense_variant	tolerated	0.11
Cadenza1684	chr1B.420355831	TraesCS1B02G234400.2	Agenet domain containing protein	missense_variant	tolerated	0.24
Cadenza1684	chr1B.420355831	TraesCS1B02G234400.3	Agenet domain containing protein	missense_variant	tolerated	0.11
Cadenza1684	chr1B.423967075	TraesCS1B02G237000.1	serine/arginine repetitive matrix protein	intron_variant	NULL	NULL
Cadenza1684	chr1B.423967075	TraesCS1B02G237000.2	serine/arginine repetitive matrix protein	intron_variant	NULL	NULL
Cadenza1684	chr1B.424178619	TraesCS1B02G237300.1	Methionine aminopeptidase 2	missense_variant	deleterious	0
Cadenza1684	chr1B.424538466	TraesCS1B02G237700.2	Chlorophyll synthase	intron_variant			splice_region_variant	NULL	NULL
Cadenza1684	chr1B.424538466	TraesCS1B02G237700.1	Chlorophyll synthase	intron_variant			splice_region_variant	NULL	NULL
Cadenza1684	chr1B.426464487	TraesCS1B02G238300.1	Anaphase-promoting complex subunit 1	missense_variant	tolerated	0.19
Cadenza1684	chr1B.426501699	TraesCS1B02G238400.1	Receptor protein kinase-like	intron_variant	NULL	NULL
Cadenza1684	chr1B.426501699	TraesCS1B02G238400.2	Receptor protein kinase-like	intron_variant	NULL	NULL
Cadenza1684	chr1B.428111084	TraesCS1B02G240500.1	Werner syndrome-like exonuclease	3_prime_UTR_variant	NULL	NULL
Cadenza1684	chr1B.428813182	TraesCS1B02G241300.1	Dehydration-induced 19-like protein	splice_donor_variant	NULL	NULL
Cadenza1684	chr1B.429600696	TraesCS1B02G241900.3	Serine/threonine-protein kinase	missense_variant	deleterious	0.03
Cadenza1684	chr1B.429600696	TraesCS1B02G241900.2	Serine/threonine-protein kinase	missense_variant	deleterious	0.03
Cadenza1684	chr1B.429600696	TraesCS1B02G241900.1	Serine/threonine-protein kinase	missense_variant	deleterious	0.03
Cadenza1684	chr1B.430163854	TraesCS1B02G242500.1	Phospholipase D	intron_variant	NULL	NULL
Cadenza1684	chr1B.430163854	TraesCS1B02G242500.2	Phospholipase D	intron_variant	NULL	NULL
Cadenza1684	chr1B.430617586	TraesCS1B02G242700.1	RING/U-box superfamily protein	missense_variant	tolerated	0.12
Cadenza1684	chr1B.432822225	TraesCS1B02G243800.1	UDP-glucuronate decarboxylase protein 6	missense_variant	deleterious	0.03
Cadenza1684	chr1B.432822225	TraesCS1B02G243800.2	UDP-glucuronate decarboxylase protein 6	missense_variant	deleterious	0.04
Cadenza1684	chr1B.433603804	TraesCS1B02G244400.1	Very-long-chain 3-oxoacyl-CoA reductase	intron_variant	NULL	NULL
Cadenza1684	chr1B.433603804	TraesCS1B02G244400.2	Very-long-chain 3-oxoacyl-CoA reductase	intron_variant	NULL	NULL
Cadenza1684	chr1B.434335846	TraesCS1B02G244900.1	Histone H2B	missense_variant	deleterious - low confidence	0
Cadenza1684	chr1B.436298894	TraesCS1B02G246500.1	Pentatricopeptide repeat-containing protein	synonymous_variant	NULL	NULL
Cadenza1684	chr1B.441663421	TraesCS1B02G249400.1	PAX-interacting protein 1	intron_variant	NULL	NULL
Cadenza1684	chr1B.442623963	TraesCS1B02G250600.1	2-nitropropane dioxygenase-like protein	intron_variant	NULL	NULL
Cadenza1684	chr1B.442623963	TraesCS1B02G250600.2	2-nitropropane dioxygenase-like protein	intron_variant	NULL	NULL
Cadenza1684	chr1B.443490156	TraesCS1B02G251000.3	Alpha-glucosidase like protein	intron_variant	NULL	NULL
Cadenza1684	chr1B.443490156	TraesCS1B02G251000.1	Alpha-glucosidase like protein	intron_variant	NULL	NULL
Cadenza1684	chr1B.446946409	TraesCS1B02G253400.1	Glycosyltransferase	synonymous_variant	NULL	NULL
Cadenza1684	chr1B.448530152	TraesCS1B02G254300.1	AP2-like ethylene-responsive transcription factor	intron_variant	NULL	NULL
Cadenza1684	chr1B.449391247	TraesCS1B02G254800.1	Kinase family protein	missense_variant	tolerated	0.09
Cadenza1684	chr1B.451728687	TraesCS1B02G256200.2	Protein kinase	synonymous_variant	NULL	NULL
Cadenza1684	chr1B.451728687	TraesCS1B02G256200.1	Protein kinase	synonymous_variant	NULL	NULL
Cadenza1684	chr1B.451728711	TraesCS1B02G256200.2	Protein kinase	synonymous_variant	NULL	NULL
Cadenza1684	chr1B.451728711	TraesCS1B02G256200.1	Protein kinase	synonymous_variant	NULL	NULL
Cadenza1684	chr1B.451908144	TraesCS1B02G256300.2	Decapping nuclease rai1	intron_variant	NULL	NULL
Cadenza1684	chr1B.451908144	TraesCS1B02G256300.1	Decapping nuclease rai1	intron_variant	NULL	NULL
Cadenza1684	chr1B.451920158	TraesCS1B02G256300.2	Decapping nuclease rai1	intron_variant	NULL	NULL
Cadenza1684	chr1B.451920158	TraesCS1B02G256300.1	Decapping nuclease rai1	intron_variant	NULL	NULL
Cadenza1684	chr1B.452739891	TraesCS1B02G257200.1	Leucine-rich repeat receptor-like protein kinase family protein	synonymous_variant	NULL	NULL
Cadenza1684	chr1B.453765860	TraesCS1B02G257800.1	30S ribosomal protein S18	synonymous_variant	NULL	NULL
Cadenza1684	chr1B.455211584	TraesCS1B02G258300.1	DUF21 domain-containing protein	3_prime_UTR_variant	NULL	NULL
Cadenza1684	chr1B.455984261	TraesCS1B02G258600.1	Cytochrome P450 family protein	missense_variant	deleterious	0.02
Cadenza1684	chr1B.456253379	TraesCS1B02G258800.1	NAD(P)-binding Rossmann-fold superfamily protein	intron_variant	NULL	NULL
Cadenza1684	chr1B.456266580	TraesCS1B02G259000.1	LETM1 and EF-hand domain-containing protein 1	intron_variant	NULL	NULL
Cadenza1684	chr1B.456975677	TraesCS1B02G259500.1	Protein WEAK CHLOROPLAST MOVEMENT UNDER BLUE LIGHT 1	synonymous_variant	NULL	NULL
Cadenza1684	chr1B.456998341	TraesCS1B02G259600.1	Chaperone protein DnaJ	synonymous_variant	NULL	NULL
Cadenza1684	chr1B.457756110	TraesCS1B02G260300.1	Protein kinase	synonymous_variant	NULL	NULL
Cadenza1684	chr1B.460145217	TraesCS1B02G261700.1	GDSL esterase/lipase	intron_variant	NULL	NULL
Cadenza1684	chr1B.460145264	TraesCS1B02G261700.1	GDSL esterase/lipase	intron_variant	NULL	NULL
Cadenza1684	chr1B.460146828	TraesCS1B02G261800.1	Thylakoid lumen 18.3 kDa family protein	downstream_gene_variant	NULL	NULL
Cadenza1684	chr1B.460146828	TraesCS1B02G261700.1	GDSL esterase/lipase	3_prime_UTR_variant	NULL	NULL
Cadenza1684	chr1B.460276604	TraesCS1B02G262000.3	Oxidoreductase	intron_variant	NULL	NULL
Cadenza1684	chr1B.460276604	TraesCS1B02G262000.1	Oxidoreductase	intron_variant	NULL	NULL
Cadenza1684	chr1B.460276604	TraesCS1B02G262000.2	Oxidoreductase	intron_variant	NULL	NULL
Cadenza1684	chr1B.464710887	TraesCS1B02G264000.2	Breast carcinoma-amplified sequence 3	missense_variant	tolerated	0.18
Cadenza1684	chr1B.464710887	TraesCS1B02G264000.1	Breast carcinoma-amplified sequence 3	missense_variant	tolerated	0.19
Cadenza1684	chr1B.466076471	TraesCS1B02G265400.1	MYB-related transcription factor	intron_variant	NULL	NULL
Cadenza1684	chr1B.466287352	TraesCS1B02G265800.1	L-gulonolactone oxidase	missense_variant	deleterious	0.02
Cadenza1684	chr1B.469969714	TraesCS1B02G266900.1	RAN GTPase activating protein 2	synonymous_variant	NULL	NULL
Cadenza1684	chr1B.470912224	TraesCS1B02G267900.1	Protein NRT1/ PTR FAMILY 1.1	synonymous_variant	NULL	NULL
Cadenza1684	chr1B.470940758	TraesCS1B02G268000.1	Alpha/beta-Hydrolases superfamily protein	synonymous_variant	NULL	NULL
Cadenza1684	chr1B.471763123	TraesCS1B02G268800.1	Plasma membrane ATPase	synonymous_variant	NULL	NULL
Cadenza1684	chr1B.473553590	TraesCS1B02G269200.1	Mitochondrial transcription termination factor family protein	synonymous_variant	NULL	NULL
Cadenza1684	chr1B.474446690	TraesCS1B02G269800.1	NBS-LRR-like resistance protein	missense_variant	deleterious	0.01
Cadenza1684	chr1B.476342139	TraesCS1B02G271000.1	SAC3/GANP/Nin1/mts3/eIF-3 p25 family protein	intron_variant	NULL	NULL
Cadenza1684	chr1B.476874193	TraesCS1B02G271100.1	DNA topoisomerase 2	intron_variant	NULL	NULL
Cadenza1684	chr1B.476882249	TraesCS1B02G271200.1	F-box family protein	missense_variant	tolerated	0.52
Cadenza1684	chr1B.477392003	TraesCS1B02G271700.2	Guanosine nucleotide diphosphate dissociation inhibitor	intron_variant	NULL	NULL
Cadenza1684	chr1B.477392003	TraesCS1B02G271700.1	Guanosine nucleotide diphosphate dissociation inhibitor	intron_variant	NULL	NULL
Cadenza1684	chr1B.478583483	TraesCS1B02G272600.1	NAC domain-containing protein	missense_variant	deleterious	0
Cadenza1684	chr1B.480439377	TraesCS1B02G273300.1	AGAMOUS-like MADS-box transcription factor	intron_variant	NULL	NULL
Cadenza1684	chr1B.480480815	TraesCS1B02G273400.1	Transmembrane protein	intron_variant	NULL	NULL
Cadenza1684	chr1B.481849546	TraesCS1B02G274500.1	Pectinesterase	synonymous_variant	NULL	NULL
Cadenza1684	chr1B.486480535	TraesCS1B02G277900.1	Disease resistance protein (NBS-LRR class) family	missense_variant	deleterious	0.04
Cadenza1684	chr1B.487950596	TraesCS1B02G279400.1	Myb transcription factor	3_prime_UTR_variant	NULL	NULL
Cadenza1684	chr1B.498859833	TraesCS1B02G286800.1	rRNA N-glycosidase	synonymous_variant	NULL	NULL
Cadenza1684	chr1B.498867456	TraesCS1B02G286900.2	DNA glycosylase	missense_variant	tolerated	1
Cadenza1684	chr1B.498867456	TraesCS1B02G286900.1	DNA glycosylase	missense_variant	tolerated	1
Cadenza1684	chr1B.498871758	TraesCS1B02G286900.2	DNA glycosylase	synonymous_variant	NULL	NULL
Cadenza1684	chr1B.499592961	TraesCS1B02G287500.1	Tetratricopeptide repeat (TPR)-like superfamily protein	synonymous_variant	NULL	NULL
Cadenza1684	chr1B.502219212	TraesCS1B02G288200.1	UPF0503 protein	missense_variant	tolerated	0.41
Cadenza1684	chr1B.505070432	TraesCS1B02G289600.3	Guanylyl cyclase	missense_variant	tolerated	0.07
Cadenza1684	chr1B.505070432	TraesCS1B02G289600.1	Guanylyl cyclase	missense_variant	tolerated	0.08
Cadenza1684	chr1B.505070432	TraesCS1B02G289600.2	Guanylyl cyclase	missense_variant	tolerated	0.07
Cadenza1684	chr1B.505110772	TraesCS1B02G289700.1	Adenine nucleotide alpha hydrolases-like superfamily protein	intron_variant	NULL	NULL
Cadenza1684	chr1B.507544411	TraesCS1B02G290400.1	Microtubule binding protein	3_prime_UTR_variant	NULL	NULL
Cadenza1684	chr1B.508543338	TraesCS1B02G290900.2	Protein YIPF	synonymous_variant	NULL	NULL
Cadenza1684	chr1B.508543338	TraesCS1B02G290900.1	Protein YIPF	synonymous_variant	NULL	NULL
Cadenza1684	chr1B.508708055	TraesCS1B02G291500.1	Aldo-keto reductase	stop_gained	NULL	NULL
Cadenza1684	chr1B.512636618	TraesCS1B02G294700.1	50S ribosomal protein L17	intron_variant	NULL	NULL
Cadenza1684	chr1B.512674057	TraesCS1B02G294900.1	Receptor-like protein kinase	intron_variant	NULL	NULL
Cadenza1684	chr1B.512674057	TraesCS1B02G294900.2	Receptor-like protein kinase	intron_variant	NULL	NULL
Cadenza1684	chr1B.513673818	TraesCS1B02G295800.1	HXXXD-type acyl-transferase family protein	missense_variant	tolerated	0.41
Cadenza1684	chr1B.526432226	TraesCS1B02G304400.1	GDSL esterase/lipase	synonymous_variant	NULL	NULL
Cadenza1684	chr1B.526560818	TraesCS1B02G304500.1	UDP-glucose pyrophosphorylase	intron_variant	NULL	NULL
Cadenza1684	chr1B.526562783	TraesCS1B02G304500.1	UDP-glucose pyrophosphorylase	synonymous_variant	NULL	NULL
Cadenza1684	chr1B.527371299	TraesCS1B02G304800.1	Phosphatidylethanolamine-binding protein	stop_gained	NULL	NULL
Cadenza1684	chr1B.527648284	TraesCS1B02G304900.1	RING/U-box superfamily protein	intron_variant	NULL	NULL
Cadenza1684	chr1B.530463953	TraesCS1B02G307400.1	PRA1 family protein	synonymous_variant	NULL	NULL
Cadenza1684	chr1B.530481300	TraesCS1B02G307700.1	Aldose reductase	synonymous_variant	NULL	NULL
Cadenza1684	chr1B.530959345	TraesCS1B02G308300.1	Plant cadmium resistance protein	missense_variant	tolerated	0.79
Cadenza1684	chr1B.532694808	TraesCS1B02G310100.1	U-box domain-containing protein	synonymous_variant	NULL	NULL
Cadenza1684	chr1B.533088650	TraesCS1B02G310200.1	transcription repressor	upstream_gene_variant	NULL	NULL
Cadenza1684	chr1B.535690403	TraesCS1B02G312000.1	V-type proton ATPase subunit E	synonymous_variant	NULL	NULL
Cadenza1684	chr1B.539481093	TraesCS1B02G314600.1	L-ascorbate oxidase-like protein	synonymous_variant	NULL	NULL
Cadenza1684	chr1B.539661716	TraesCS1B02G315300.2	Protein BREAST CANCER SUSCEPTIBILITY 1-like protein	intron_variant			splice_region_variant	NULL	NULL
Cadenza1684	chr1B.539661716	TraesCS1B02G315300.1	Protein BREAST CANCER SUSCEPTIBILITY 1-like protein	intron_variant			splice_region_variant	NULL	NULL
Cadenza1684	chr1B.541006677	TraesCS1B02G316600.1	Prolyl 4-hydroxylase alpha subunit	missense_variant	tolerated - low confidence	0.77
Cadenza1684	chr1B.545799737	TraesCS1B02G321700.1	Glutamate formiminotransferase 1	upstream_gene_variant	NULL	NULL
Cadenza1684	chr1B.547968938	TraesCS1B02G322900.1	#N/A	missense_variant	deleterious	0.01
Cadenza1684	chr1B.547968938	TraesCS1B02G322900.2	#N/A	missense_variant	deleterious	0.01
Cadenza1684	chr1B.551231644	TraesCS1B02G325800.1	Metacaspase	synonymous_variant	NULL	NULL
Cadenza1684	chr1B.553904149	TraesCS1B02G327800.1	26S proteasome non-ATPase regulatory subunit 13	intron_variant	NULL	NULL
Cadenza1684	chr1B.554991820	TraesCS1B02G328200.1	DNA mismatch repair protein MutS	intron_variant	NULL	NULL
Cadenza1684	chr1B.556265766	TraesCS1B02G330600.1	Peroxidase	missense_variant	deleterious	0
Cadenza1684	chr1B.557943394	TraesCS1B02G331900.1	Heat shock protein	missense_variant	tolerated	1
Cadenza1684	chr1B.563305319	TraesCS1B02G336400.1	ATP-dependent DNA helicase Hel308	intron_variant	NULL	NULL
Cadenza1684	chr1B.566836038	TraesCS1B02G339100.1	p-loop containing nucleoside triphosphate hydrolases superfamily protein	missense_variant	tolerated - low confidence	0.34
Cadenza1684	chr1B.567978933	TraesCS1B02G340000.1	Chitinase	3_prime_UTR_variant	NULL	NULL
Cadenza1684	chr1B.568643822	TraesCS1B02G340700.1	Signal recognition particle 54 kDa protein	missense_variant	deleterious	0.04
Cadenza1684	chr1B.571186676	TraesCS1B02G342800.2	Serine/threonine-protein kinase	missense_variant	tolerated	0.12
Cadenza1684	chr1B.571186676	TraesCS1B02G342800.1	Serine/threonine-protein kinase	missense_variant	tolerated	0.13
Cadenza1684	chr1B.573042077	TraesCS1B02G344600.1	F-box family protein	missense_variant	tolerated	0.86
Cadenza1684	chr1B.573042083	TraesCS1B02G344600.1	F-box family protein	missense_variant	tolerated	0.29
Cadenza1684	chr1B.574263158	TraesCS1B02G345800.1	Lysine--trna ligase	synonymous_variant	NULL	NULL
Cadenza1684	chr1B.577675450	TraesCS1B02G348100.1	O-methyltransferase-like protein	missense_variant	tolerated	0.06
Cadenza1684	chr1B.581413314	TraesCS1B02G351100.1	Protein FLOWERING LOCUS T	downstream_gene_variant	NULL	NULL
Cadenza1684	chr1B.581413314	TraesCS1B02G351000.1	RNA ligase/cyclic nucleotide phosphodiesterase family protein	downstream_gene_variant	NULL	NULL
Cadenza1684	chr1B.581695747	TraesCS1B02G351300.1	Homeobox protein	missense_variant	deleterious	0
Cadenza1684	chr1B.581695747	TraesCS1B02G351300.2	Homeobox protein	missense_variant	deleterious	0
Cadenza1684	chr1B.581695747	TraesCS1B02G351300.3	Homeobox protein	missense_variant	deleterious	0
Cadenza1684	chr1B.582543954	TraesCS1B02G351700.1	GDSL esterase/lipase	missense_variant	tolerated	0.11
Cadenza1684	chr1B.584110807	TraesCS1B02G354200.1	Kinesin-like protein	missense_variant	deleterious	0
Cadenza1684	chr1B.584110807	TraesCS1B02G354200.2	Kinesin-like protein	missense_variant	deleterious	0
Cadenza1684	chr1B.585070553	TraesCS1B02G355600.1	Phosphotransferase	missense_variant	tolerated	1
Cadenza1684	chr1B.588494870	TraesCS1B02G359400.1	Receptor-like protein kinase	synonymous_variant	NULL	NULL
Cadenza1684	chr1B.588494870	TraesCS1B02G359400.2	Receptor-like protein kinase	synonymous_variant	NULL	NULL
Cadenza1684	chr1B.589898114	TraesCS1B02G361400.1	Glycosyltransferase	missense_variant	deleterious	0
Cadenza1684	chr1B.596247854	TraesCS1B02G365300.1	Peroxidase	synonymous_variant	NULL	NULL
Cadenza1684	chr1B.597549811	TraesCS1B02G366600.1	Cleavage and polyadenylation specificity factor subunit 5	missense_variant	tolerated	1
Cadenza1684	chr1B.597553661	TraesCS1B02G366700.1	Pentatricopeptide repeat-containing protein	missense_variant	tolerated	0.06
Cadenza1684	chr1B.597806256	TraesCS1B02G367200.1	Transmembrane protein	missense_variant	tolerated	0.18
Cadenza1684	chr1B.598692891	TraesCS1B02G368000.1	NBS-LRR-like resistance protein	synonymous_variant	NULL	NULL
Cadenza1684	chr1B.598692891	TraesCS1B02G368000.2	NBS-LRR-like resistance protein	5_prime_UTR_variant	NULL	NULL
Cadenza1684	chr1B.598692891	TraesCS1B02G368000.3	NBS-LRR-like resistance protein	synonymous_variant	NULL	NULL
Cadenza1684	chr1B.598883139	TraesCS1B02G368500.2	Starch synthase	synonymous_variant	NULL	NULL
Cadenza1684	chr1B.598883139	TraesCS1B02G368500.1	Starch synthase	synonymous_variant	NULL	NULL
Cadenza1684	chr1B.599332853	TraesCS1B02G369000.1	Mitochondrial ATP synthase g subunit family protein	synonymous_variant	NULL	NULL
Cadenza1684	chr1B.604557770	TraesCS1B02G374200.1	Mitochondrial outer membrane porin	synonymous_variant	NULL	NULL
Cadenza1684	chr1B.608535041	TraesCS1B02G377000.2	Nucleosome assembly protein 1-like 1	intron_variant	NULL	NULL
Cadenza1684	chr1B.608535041	TraesCS1B02G377000.1	Nucleosome assembly protein 1-like 1	intron_variant	NULL	NULL
Cadenza1684	chr1B.610168284	TraesCS1B02G377800.1	Flap endonuclease 1	intron_variant	NULL	NULL
Cadenza1684	chr1B.610173394	TraesCS1B02G378000.1	60 kDa chaperonin	intron_variant	NULL	NULL
Cadenza1684	chr1B.611523642	TraesCS1B02G378900.1	Histone-lysine N-methyltransferase	missense_variant	tolerated	0.28
Cadenza1684	chr1B.613021794	TraesCS1B02G380000.1	basic helix-loop-helix (bHLH) DNA-binding superfamily protein	missense_variant	tolerated	0.17
Cadenza1684	chr1B.613345533	TraesCS1B02G380700.1	Jacalin lectin family protein	synonymous_variant	NULL	NULL
Cadenza1684	chr1B.613345533	TraesCS1B02G380700.2	Jacalin lectin family protein	synonymous_variant			splice_region_variant	NULL	NULL
Cadenza1684	chr1B.614447985	TraesCS1B02G381900.1	Saposin B domain protein	intron_variant	NULL	NULL
Cadenza1684	chr1B.614716048	TraesCS1B02G382500.1	Disease resistance protein (NBS-LRR class) family	missense_variant	deleterious	0
Cadenza1684	chr1B.615582258	TraesCS1B02G383600.1	MYB transcription factor	missense_variant	tolerated	0.08
Cadenza1684	chr1B.622218367	TraesCS1B02G388200.1	Chlorophyll a-b binding protein	missense_variant	deleterious	0.04
Cadenza1684	chr1B.622313256	TraesCS1B02G388400.1	Pectate lyase	downstream_gene_variant	NULL	NULL
Cadenza1684	chr1B.622313256	TraesCS1B02G388300.1	Chlorophyll a-b binding protein	stop_gained	NULL	NULL
Cadenza1684	chr1B.622938104	TraesCS1B02G389400.1	Receptor-like protein kinase	missense_variant	deleterious	0
Cadenza1684	chr1B.623727566	TraesCS1B02G390000.3	Hexosyltransferase	stop_gained			splice_region_variant	NULL	NULL
Cadenza1684	chr1B.623727566	TraesCS1B02G390000.1	Hexosyltransferase	stop_gained			splice_region_variant	NULL	NULL
Cadenza1684	chr1B.623727566	TraesCS1B02G390000.2	Hexosyltransferase	stop_gained			splice_region_variant	NULL	NULL
Cadenza1684	chr1B.626498177	TraesCS1B02G393900.3	Myosin heavy chain-like protein	synonymous_variant	NULL	NULL
Cadenza1684	chr1B.626498177	TraesCS1B02G393900.2	Myosin heavy chain-like protein	synonymous_variant	NULL	NULL
Cadenza1684	chr1B.626498177	TraesCS1B02G393900.1	Myosin heavy chain-like protein	synonymous_variant	NULL	NULL
Cadenza1684	chr1B.627926339	TraesCS1B02G396000.1	Heat shock transcription factor	downstream_gene_variant	NULL	NULL
Cadenza1684	chr1B.628050071	TraesCS1B02G396600.2	U4/U6 small nuclear ribonucleoprotein Prp31	3_prime_UTR_variant	NULL	NULL
Cadenza1684	chr1B.628050071	TraesCS1B02G396600.3	U4/U6 small nuclear ribonucleoprotein Prp31	3_prime_UTR_variant	NULL	NULL
Cadenza1684	chr1B.628050071	TraesCS1B02G396600.1	U4/U6 small nuclear ribonucleoprotein Prp31	3_prime_UTR_variant	NULL	NULL
Cadenza1684	chr1B.629264137	TraesCS1B02G398200.1	Pentatricopeptide repeat-containing protein	missense_variant	tolerated	0.54
Cadenza1684	chr1B.631224850	TraesCS1B02G400900.1	Pre-rRNA-processing protein ESF2	intron_variant	NULL	NULL
Cadenza1684	chr1B.631832871	TraesCS1B02G401600.2	Oligopeptide transporter	missense_variant	tolerated	0.48
Cadenza1684	chr1B.631832871	TraesCS1B02G401600.3	Oligopeptide transporter	missense_variant	tolerated	0.49
Cadenza1684	chr1B.631832871	TraesCS1B02G401600.1	Oligopeptide transporter	missense_variant	tolerated	0.48
Cadenza1684	chr1B.632657539	TraesCS1B02G402900.1	O-acyltransferase WSD1	intron_variant	NULL	NULL
Cadenza1684	chr1B.632657539	TraesCS1B02G402900.2	O-acyltransferase WSD1	intron_variant	NULL	NULL
Cadenza1684	chr1B.633118813	TraesCS1B02G403400.2	NBS-LRR disease resistance protein-like	missense_variant	tolerated	0.31
Cadenza1684	chr1B.633118823	TraesCS1B02G403400.2	NBS-LRR disease resistance protein-like	missense_variant	tolerated	0.56
Cadenza1684	chr1B.633118839	TraesCS1B02G403400.2	NBS-LRR disease resistance protein-like	synonymous_variant	NULL	NULL
Cadenza1684	chr1B.635922314	TraesCS1B02G408200.1	Asparagine synthetase	missense_variant	tolerated	0.2
Cadenza1684	chr1B.637816209	TraesCS1B02G411600.1	F-box protein	missense_variant	tolerated	0.54
Cadenza1684	chr1B.638015327	TraesCS1B02G412100.1	Cytochrome b561 and DOMON domain-containing protein	missense_variant	deleterious	0
Cadenza1684	chr1B.642197112	TraesCS1B02G418300.1	NBS-LRR disease resistance protein-like	synonymous_variant	NULL	NULL
Cadenza1684	chr1B.642475168	TraesCS1B02G418500.1	Glutamate receptor	missense_variant	tolerated	0.09
Cadenza1684	chr1B.642475168	TraesCS1B02G418500.2	Glutamate receptor	3_prime_UTR_variant	NULL	NULL
Cadenza1684	chr1B.642476860	TraesCS1B02G418600.1	UV-B-induced protein	synonymous_variant	NULL	NULL
Cadenza1684	chr1B.643099694	TraesCS1B02G419800.1	Golgin candidate 5	intron_variant	NULL	NULL
Cadenza1684	chr1B.643099694	TraesCS1B02G419800.2	Golgin candidate 5	intron_variant	NULL	NULL
Cadenza1684	chr1B.645141382	TraesCS1B02G421100.1	3-ketoacyl-CoA synthase	stop_gained	NULL	NULL
Cadenza1684	chr1B.645707890	TraesCS1B02G423000.1	F-box family protein	synonymous_variant	NULL	NULL
Cadenza1684	chr1B.645764027	TraesCS1B02G423100.1	sequence-specific DNA binding transcription factor ATNDX	intron_variant			splice_region_variant	NULL	NULL
Cadenza1684	chr1B.647142906	TraesCS1B02G424000.1	Pentatricopeptide repeat-containing protein	synonymous_variant	NULL	NULL
Cadenza1684	chr1B.648454338	TraesCS1B02G424400.1	Guanylate-binding protein	3_prime_UTR_variant	NULL	NULL
Cadenza1684	chr1B.648454338	TraesCS1B02G424400.2	Guanylate-binding protein	3_prime_UTR_variant	NULL	NULL
Cadenza1684	chr1B.649054192	TraesCS1B02G424700.1	Auxin response factor	missense_variant	tolerated	0.1
Cadenza1684	chr1B.649369063	TraesCS1B02G424900.1	Fasciclin-like arabinogalactan protein	missense_variant	deleterious	0.01
Cadenza1684	chr1B.652461055	TraesCS1B02G426400.1	F-box protein (DUF295)	3_prime_UTR_variant	NULL	NULL
Cadenza1684	chr1B.652783318	TraesCS1B02G427400.1	Wuschel homeobox protein	missense_variant	tolerated	0.15
Cadenza1684	chr1B.653887771	TraesCS1B02G428900.3	Phosphoinositide phosphatase family protein	synonymous_variant	NULL	NULL
Cadenza1684	chr1B.653887771	TraesCS1B02G428900.1	Phosphoinositide phosphatase family protein	synonymous_variant	NULL	NULL
Cadenza1684	chr1B.654027629	TraesCS1B02G429200.1	Dehydrin 3 protein	missense_variant	tolerated	0.46
Cadenza1684	chr1B.655249731	TraesCS1B02G430900.1	oxidoreductase	3_prime_UTR_variant	NULL	NULL
Cadenza1684	chr1B.661516875	TraesCS1B02G439800.1	G-box binding factor	missense_variant	tolerated	0.95
Cadenza1684	chr1B.662020806	TraesCS1B02G440700.1	WRKY transcription factor	missense_variant	tolerated	0.68
Cadenza1684	chr1B.662020806	TraesCS1B02G440800.1	1-acyl-sn-glycerol-3-phosphate acyltransferase	3_prime_UTR_variant	NULL	NULL
Cadenza1684	chr1B.662545028	TraesCS1B02G441500.1	Elongation factor Tu	synonymous_variant	NULL	NULL
Cadenza1684	chr1B.662668023	TraesCS1B02G441900.1	CTP synthase	missense_variant	deleterious	0
Cadenza1684	chr1B.665273988	TraesCS1B02G445000.2	8-amino-7-oxononanoate synthase	stop_gained	NULL	NULL
Cadenza1684	chr1B.665273988	TraesCS1B02G445000.1	8-amino-7-oxononanoate synthase	stop_gained	NULL	NULL
Cadenza1684	chr1B.665314457	TraesCS1B02G445200.1	Protein CHUP1	5_prime_UTR_variant	NULL	NULL
Cadenza1684	chr1B.665314457	TraesCS1B02G445200.2	Protein CHUP1	5_prime_UTR_variant	NULL	NULL
Cadenza1684	chr1B.665399698	TraesCS1B02G445300.2	Mitogen-activated protein kinase	intron_variant	NULL	NULL
Cadenza1684	chr1B.665399698	TraesCS1B02G445300.1	Mitogen-activated protein kinase	intron_variant	NULL	NULL
Cadenza1684	chr1B.666927837	TraesCS1B02G447000.1	Disease resistance protein RPM1	stop_gained	NULL	NULL
Cadenza1684	chr1B.667831162	TraesCS1B02G448900.1	FAD-binding Berberine family protein	synonymous_variant	NULL	NULL
Cadenza1684	chr1B.668140290	TraesCS1B02G449800.1	Rad3-related DNA helicase family protein	synonymous_variant	NULL	NULL
Cadenza1684	chr1B.669029570	TraesCS1B02G452000.2	CAS1 domain-containing protein 1	missense_variant	deleterious	0.03
Cadenza1684	chr1B.669029570	TraesCS1B02G452000.1	CAS1 domain-containing protein 1	missense_variant	deleterious	0.03
Cadenza1684	chr1B.669153979	TraesCS1B02G452100.1	Solanesyl diphosphate synthase family protein	3_prime_UTR_variant	NULL	NULL
Cadenza1684	chr1B.669161723	TraesCS1B02G452200.1	Mitogen-activated protein kinase	synonymous_variant	NULL	NULL
Cadenza1684	chr1B.669728774	TraesCS1B02G453300.2	WRKY transcription factor	3_prime_UTR_variant	NULL	NULL
Cadenza1684	chr1B.669728774	TraesCS1B02G453300.1	WRKY transcription factor	3_prime_UTR_variant	NULL	NULL
Cadenza1684	chr1B.669729078	TraesCS1B02G453300.2	WRKY transcription factor	synonymous_variant	NULL	NULL
Cadenza1684	chr1B.669729078	TraesCS1B02G453300.1	WRKY transcription factor	synonymous_variant	NULL	NULL
Cadenza1684	chr1B.670153410	TraesCS1B02G454400.1	Receptor-like protein kinase	missense_variant	tolerated	0.41
Cadenza1684	chr1B.670155071	TraesCS1B02G454400.1	Receptor-like protein kinase	missense_variant	deleterious	0.01
Cadenza1684	chr1B.670187382	TraesCS1B02G454800.2	#N/A	synonymous_variant	NULL	NULL
Cadenza1684	chr1B.670187382	TraesCS1B02G454800.1	#N/A	synonymous_variant	NULL	NULL
Cadenza1684	chr1B.670385164	TraesCS1B02G455200.1	ATP-dependent zinc metalloprotease FtsH 1	intron_variant	NULL	NULL
Cadenza1684	chr1B.670387203	TraesCS1B02G455200.1	ATP-dependent zinc metalloprotease FtsH 1	synonymous_variant	NULL	NULL
Cadenza1684	chr1B.670947221	TraesCS1B02G456400.1	S-type anion channel	synonymous_variant	NULL	NULL
Cadenza1684	chr1B.671198629	TraesCS1B02G456600.1	Protein ABIL1	missense_variant			splice_region_variant	tolerated	0.17
Cadenza1684	chr1B.671201251	TraesCS1B02G456700.1	Calcium-dependent protein kinase	intron_variant	NULL	NULL
Cadenza1684	chr1B.671201749	TraesCS1B02G456700.1	Calcium-dependent protein kinase	intron_variant	NULL	NULL
Cadenza1684	chr1B.671260463	TraesCS1B02G456900.1	FAD-binding Berberine family protein	3_prime_UTR_variant	NULL	NULL
Cadenza1684	chr1B.673641869	TraesCS1B02G459500.2	Indole-3-acetic acid-amido synthetase GH3.3	missense_variant	tolerated	1
Cadenza1684	chr1B.673641869	TraesCS1B02G459500.1	Indole-3-acetic acid-amido synthetase GH3.3	missense_variant	tolerated	1
Cadenza1684	chr1B.674004198	TraesCS1B02G460700.1	Polyol transporter	missense_variant	deleterious	0
Cadenza1684	chr1B.674004198	TraesCS1B02G460700.2	Polyol transporter	missense_variant	deleterious	0
Cadenza1684	chr1B.674608299	TraesCS1B02G461800.1	Pentatricopeptide repeat-containing protein	missense_variant	tolerated	1
Cadenza1684	chr1B.674625052	TraesCS1B02G461900.1	Protein phosphatase 2C family protein	synonymous_variant	NULL	NULL
Cadenza1684	chr1B.674629644	TraesCS1B02G462000.1	CTP synthase	intron_variant	NULL	NULL
Cadenza1684	chr1B.675227690	TraesCS1B02G462900.1	Tesmin tso1-like cxc domain-containing protein	missense_variant	tolerated - low confidence	0.94
Cadenza1684	chr1B.677036840	TraesCS1B02G467000.1	Leucine-rich repeat receptor-like protein kinase	missense_variant	tolerated	0.62
Cadenza1684	chr1B.677092975	TraesCS1B02G467100.1	RNA polymerase sigma factor	intron_variant			splice_region_variant	NULL	NULL
Cadenza1684	chr1B.677257261	TraesCS1B02G467400.5	F-box protein	3_prime_UTR_variant	NULL	NULL
Cadenza1684	chr1B.677257261	TraesCS1B02G467400.2	F-box protein	3_prime_UTR_variant	NULL	NULL
Cadenza1684	chr1B.677257261	TraesCS1B02G467400.3	F-box protein	3_prime_UTR_variant	NULL	NULL
Cadenza1684	chr1B.677257261	TraesCS1B02G467400.4	F-box protein	synonymous_variant	NULL	NULL
Cadenza1684	chr1B.677257261	TraesCS1B02G467400.1	F-box protein	3_prime_UTR_variant	NULL	NULL
Cadenza1684	chr1B.677569102	TraesCS1B02G467900.1	Methyltransferase	missense_variant	tolerated	0.11
Cadenza1684	chr1B.679031376	TraesCS1B02G470800.1	Sigma factor sigB regulation protein rsbQ	missense_variant	tolerated	0.09
Cadenza1684	chr1B.679753959	TraesCS1B02G472100.1	ATP-dependent Clp protease proteolytic subunit	synonymous_variant	NULL	NULL
Cadenza1684	chr1B.680162952	TraesCS1B02G472200.1	2-aminoethanethiol dioxygenase	synonymous_variant	NULL	NULL
Cadenza1684	chr1B.684215221	TraesCS1B02G476000.1	SPOC domain / Transcription elongation factor S-II protein	intron_variant	NULL	NULL
Cadenza1684	chr1B.685232850	TraesCS1B02G476400.1	Flavonoid 3'-hydroxylase	synonymous_variant	NULL	NULL
Cadenza1684	chr1B.685285247	TraesCS1B02G476500.1	TATA-binding protein associated factor-like protein	missense_variant	tolerated	0.82
Cadenza1684	chr1B.686931719	TraesCS1B02G478700.2	Zinc finger protein CONSTANS	intron_variant	NULL	NULL
Cadenza1684	chr1B.686931719	TraesCS1B02G478700.1	Zinc finger protein CONSTANS	intron_variant	NULL	NULL
Cadenza1684	chr1B.687129290	TraesCS1B02G479200.1	Zinc finger protein CONSTANS	intron_variant	NULL	NULL
Cadenza1684	chr1B.687312459	TraesCS1B02G479400.1	RNA ligase isoform 1	intron_variant	NULL	NULL
Cadenza1684	chr1B.687312461	TraesCS1B02G479400.1	RNA ligase isoform 1	intron_variant	NULL	NULL
Cadenza1684	chr1B.687312472	TraesCS1B02G479400.1	RNA ligase isoform 1	intron_variant	NULL	NULL
Cadenza1684	chr1B.687719068	TraesCS1B02G480100.1	Argonaute	missense_variant	deleterious	0.01
Cadenza1684	chr1B.687720564	TraesCS1B02G480200.1	Reticulon-like protein	3_prime_UTR_variant	NULL	NULL
Cadenza1684	chr1B.688707508	TraesCS1B02G480900.1	Mitochondrial carrier-like protein	synonymous_variant	NULL	NULL
Cadenza1684	chr1B.688707526	TraesCS1B02G480900.1	Mitochondrial carrier-like protein	synonymous_variant	NULL	NULL
Cadenza1684	chr1D.449828	TraesCS1D02G001700.1	#N/A	intron_variant	NULL	NULL
Cadenza1684	chr1D.492243	TraesCS1D02G002063.1	#N/A	non_coding_transcript_exon_variant	NULL	NULL
Cadenza1684	chr1D.2125256	TraesCS1D02G004600.1	Cytochrome P450	synonymous_variant	NULL	NULL
Cadenza1684	chr1D.2469767	TraesCS1D02G005200.1	Glycosyltransferase-like KOBITO 1	intron_variant	NULL	NULL
Cadenza1684	chr1D.2888351	TraesCS1D02G006300.1	Disease resistance protein RPP13	5_prime_UTR_variant	NULL	NULL
Cadenza1684	chr1D.2888354	TraesCS1D02G006300.1	Disease resistance protein RPP13	5_prime_UTR_variant	NULL	NULL
Cadenza1684	chr1D.2888358	TraesCS1D02G006300.1	Disease resistance protein RPP13	5_prime_UTR_variant	NULL	NULL
Cadenza1684	chr1D.2888373	TraesCS1D02G006300.1	Disease resistance protein RPP13	5_prime_UTR_variant	NULL	NULL
Cadenza1684	chr1D.3520364	TraesCS1D02G007153.1	#N/A	missense_variant	tolerated	1
Cadenza1684	chr1D.3520366	TraesCS1D02G007153.1	#N/A	synonymous_variant	NULL	NULL
Cadenza1684	chr1D.5356937	TraesCS1D02G009900.1	Low molecular weight glutenin subunit	non_coding_transcript_exon_variant	NULL	NULL
Cadenza1684	chr1D.5356947	TraesCS1D02G009900.1	Low molecular weight glutenin subunit	non_coding_transcript_exon_variant	NULL	NULL
Cadenza1684	chr1D.5356950	TraesCS1D02G009900.1	Low molecular weight glutenin subunit	non_coding_transcript_exon_variant	NULL	NULL
Cadenza1684	chr1D.5356971	TraesCS1D02G009900.1	Low molecular weight glutenin subunit	non_coding_transcript_exon_variant	NULL	NULL
Cadenza1684	chr1D.5409863	TraesCS1D02G010000.1	Serine/threonine-protein kinase 19	missense_variant	tolerated - low confidence	0.25
Cadenza1684	chr1D.5409863	TraesCS1D02G010000.2	Serine/threonine-protein kinase 19	missense_variant	tolerated	0.22
Cadenza1684	chr1D.5443925	TraesCS1D02G010300.1	Ring finger protein	synonymous_variant	NULL	NULL
Cadenza1684	chr1D.5448257	TraesCS1D02G010400.1	50S ribosomal protein L2	intron_variant	NULL	NULL
Cadenza1684	chr1D.5448690	TraesCS1D02G010400.1	50S ribosomal protein L2	missense_variant	tolerated	0.12
Cadenza1684	chr1D.5521682	TraesCS1D02G010900.1	Serine/threonine-protein kinase	missense_variant	tolerated	0.22
Cadenza1684	chr1D.6326555	TraesCS1D02G011600.1	E3 ubiquitin-protein ligase CHIP	intron_variant	NULL	NULL
Cadenza1684	chr1D.6333032	TraesCS1D02G011700.3	Methionine S-methyltransferase	missense_variant	tolerated	0.25
Cadenza1684	chr1D.6333032	TraesCS1D02G011700.1	Methionine S-methyltransferase	missense_variant	tolerated	0.25
Cadenza1684	chr1D.6333032	TraesCS1D02G011700.2	Methionine S-methyltransferase	missense_variant	tolerated	0.25
Cadenza1684	chr1D.7034768	TraesCS1D02G014400.1	Dirigent protein	synonymous_variant	NULL	NULL
Cadenza1684	chr1D.7155917	TraesCS1D02G015100.1	Low-molecular-weight glutenin subunit	non_coding_transcript_exon_variant	NULL	NULL
Cadenza1684	chr1D.7372526	TraesCS1D02G016000.1	transmembrane protein	synonymous_variant	NULL	NULL
Cadenza1684	chr1D.7372526	TraesCS1D02G016000.2	transmembrane protein	synonymous_variant	NULL	NULL
Cadenza1684	chr1D.7420879	TraesCS1D02G016100.1	Disease resistance protein	synonymous_variant	NULL	NULL
Cadenza1684	chr1D.7878503	TraesCS1D02G017800.1	Receptor-like kinase	intron_variant	NULL	NULL
Cadenza1684	chr1D.7880018	TraesCS1D02G017800.1	Receptor-like kinase	synonymous_variant	NULL	NULL
Cadenza1684	chr1D.8614716	TraesCS1D02G019700.1	Disease resistance protein RPM1	synonymous_variant	NULL	NULL
Cadenza1684	chr1D.8716022	TraesCS1D02G020100.1	Chaperone protein DnaJ	missense_variant	tolerated	0.21
Cadenza1684	chr1D.8721200	TraesCS1D02G020200.1	Phosphoinositide phosphatase family protein	missense_variant	tolerated	0.3
Cadenza1684	chr1D.8721254	TraesCS1D02G020200.1	Phosphoinositide phosphatase family protein	missense_variant	deleterious	0
Cadenza1684	chr1D.8723862	TraesCS1D02G020200.1	Phosphoinositide phosphatase family protein	intron_variant	NULL	NULL
Cadenza1684	chr1D.8854321	TraesCS1D02G020700.1	Anthocyanin 5-aromatic acyltransferase	5_prime_UTR_variant	NULL	NULL
Cadenza1684	chr1D.8855499	TraesCS1D02G020700.1	Anthocyanin 5-aromatic acyltransferase	synonymous_variant	NULL	NULL
Cadenza1684	chr1D.8925744	TraesCS1D02G020800.1	Mechanosensitive ion channel family protein	synonymous_variant	NULL	NULL
Cadenza1684	chr1D.9055958	TraesCS1D02G021100.1	Aldo-keto reductase	intron_variant	NULL	NULL
Cadenza1684	chr1D.9591337	TraesCS1D02G022500.1	Disease resistance protein RPM1	missense_variant	deleterious	0
Cadenza1684	chr1D.10668007	TraesCS1D02G026100.1	Ubiquitin-protein ligase	missense_variant	deleterious	0.02
Cadenza1684	chr1D.11622208	TraesCS1D02G029500.1	ERD (Early-responsive to dehydration stress) family protein	intron_variant	NULL	NULL
Cadenza1684	chr1D.12142402	TraesCS1D02G031000.1	Scarecrow transcription factor family protein	missense_variant	tolerated	0.3
Cadenza1684	chr1D.12330175	TraesCS1D02G031700.1	PGR5-like protein 1A	3_prime_UTR_variant	NULL	NULL
Cadenza1684	chr1D.14482027	TraesCS1D02G034200.1	Transducin/WD40 repeat protein	intron_variant	NULL	NULL
Cadenza1684	chr1D.14482429	TraesCS1D02G034200.1	Transducin/WD40 repeat protein	intron_variant	NULL	NULL
Cadenza1684	chr1D.14485895	TraesCS1D02G034200.1	Transducin/WD40 repeat protein	intron_variant	NULL	NULL
Cadenza1684	chr1D.16611652	TraesCS1D02G035800.1	Phospholipase D	missense_variant	deleterious	0
Cadenza1684	chr1D.16611652	TraesCS1D02G035800.2	Phospholipase D	missense_variant	deleterious	0
Cadenza1684	chr1D.17642766	TraesCS1D02G037300.1	Mitochondrial ATP synthase 6 kDa subunit	upstream_gene_variant	NULL	NULL
Cadenza1684	chr1D.17651864	TraesCS1D02G037400.1	Disease resistance protein RPM1	synonymous_variant	NULL	NULL
Cadenza1684	chr1D.19186917	TraesCS1D02G040000.1	Inorganic pyrophosphatase family protein	intron_variant	NULL	NULL
Cadenza1684	chr1D.20827025	TraesCS1D02G042300.1	3-ketoacyl-CoA synthase	synonymous_variant	NULL	NULL
Cadenza1684	chr1D.20951177	TraesCS1D02G042400.1	Ankyrin repeat protein-like	missense_variant	deleterious - low confidence	0
Cadenza1684	chr1D.24535950	TraesCS1D02G045100.2	Evolutionarily conserved C-terminal region 2	missense_variant	tolerated	0.27
Cadenza1684	chr1D.24535950	TraesCS1D02G045100.3	Evolutionarily conserved C-terminal region 2	upstream_gene_variant	NULL	NULL
Cadenza1684	chr1D.24535950	TraesCS1D02G045100.1	Evolutionarily conserved C-terminal region 2	missense_variant	tolerated	0.39
Cadenza1684	chr1D.24537771	TraesCS1D02G045100.2	Evolutionarily conserved C-terminal region 2	missense_variant	deleterious	0
Cadenza1684	chr1D.24537771	TraesCS1D02G045100.3	Evolutionarily conserved C-terminal region 2	missense_variant	deleterious	0
Cadenza1684	chr1D.24537771	TraesCS1D02G045100.1	Evolutionarily conserved C-terminal region 2	missense_variant	deleterious	0
Cadenza1684	chr1D.24538516	TraesCS1D02G045100.2	Evolutionarily conserved C-terminal region 2	missense_variant	tolerated	0.3
Cadenza1684	chr1D.24538516	TraesCS1D02G045100.3	Evolutionarily conserved C-terminal region 2	missense_variant	tolerated - low confidence	0.22
Cadenza1684	chr1D.24538516	TraesCS1D02G045100.1	Evolutionarily conserved C-terminal region 2	missense_variant	deleterious	0.03
Cadenza1684	chr1D.26296083	TraesCS1D02G046700.1	methyl-coenzyme M reductase II subunit gamma	missense_variant	deleterious	0
Cadenza1684	chr1D.27579253	TraesCS1D02G047300.1	Trichome birefringence	missense_variant	tolerated	0.54
Cadenza1684	chr1D.27675517	TraesCS1D02G047400.1	E3 UFM1-protein ligase 1-like protein	synonymous_variant	NULL	NULL
Cadenza1684	chr1D.27675517	TraesCS1D02G047400.2	E3 UFM1-protein ligase 1-like protein	synonymous_variant	NULL	NULL
Cadenza1684	chr1D.27693567	TraesCS1D02G047600.1	E3 UFM1-protein ligase 1-like protein	3_prime_UTR_variant	NULL	NULL
Cadenza1684	chr1D.28201627	TraesCS1D02G048200.1	Potassium transporter	synonymous_variant	NULL	NULL
Cadenza1684	chr1D.28201627	TraesCS1D02G048200.2	Potassium transporter	synonymous_variant	NULL	NULL
Cadenza1684	chr1D.31423661	TraesCS1D02G051300.1	Nuclear pore complex protein Nup107	synonymous_variant			splice_region_variant	NULL	NULL
Cadenza1684	chr1D.31423661	TraesCS1D02G051300.2	Nuclear pore complex protein Nup107	synonymous_variant			splice_region_variant	NULL	NULL
Cadenza1684	chr1D.31429420	TraesCS1D02G051300.1	Nuclear pore complex protein Nup107	missense_variant	tolerated	0.22
Cadenza1684	chr1D.31429420	TraesCS1D02G051300.2	Nuclear pore complex protein Nup107	missense_variant	tolerated	0.24
Cadenza1684	chr1D.32738846	TraesCS1D02G052000.1	ABC transporter G family member	missense_variant	deleterious	0.04
Cadenza1684	chr1D.36845187	TraesCS1D02G055900.1	Transmembrane protein	missense_variant	deleterious	0
Cadenza1684	chr1D.37204270	TraesCS1D02G056000.1	Epsin	missense_variant	tolerated	0.13
Cadenza1684	chr1D.37424431	TraesCS1D02G056200.1	Pentatricopeptide repeat-containing protein	missense_variant	tolerated	0.16
Cadenza1684	chr1D.38551675	TraesCS1D02G058300.1	Glutamyl-tRNA reductase	synonymous_variant	NULL	NULL
Cadenza1684	chr1D.38551675	TraesCS1D02G058300.2	Glutamyl-tRNA reductase	synonymous_variant	NULL	NULL
Cadenza1684	chr1D.38787991	TraesCS1D02G058900.1	protein kinase family protein	synonymous_variant	NULL	NULL
Cadenza1684	chr1D.38787998	TraesCS1D02G058900.1	protein kinase family protein	missense_variant	tolerated	0.62
Cadenza1684	chr1D.39872607	TraesCS1D02G059600.2	DNA repair RAD51-like protein	missense_variant	tolerated	0.06
Cadenza1684	chr1D.39872607	TraesCS1D02G059600.1	DNA repair RAD51-like protein	5_prime_UTR_variant	NULL	NULL
Cadenza1684	chr1D.41507814	TraesCS1D02G061100.1	Vacuolar processing enzyme	intron_variant			splice_region_variant	NULL	NULL
Cadenza1684	chr1D.41751506	TraesCS1D02G061600.1	Ribosome biogenesis regulatory protein-like protein	synonymous_variant	NULL	NULL
Cadenza1684	chr1D.41751506	TraesCS1D02G061600.2	Ribosome biogenesis regulatory protein-like protein	synonymous_variant	NULL	NULL
Cadenza1684	chr1D.41766147	TraesCS1D02G061800.1	choice-of-anchor C domain protein	missense_variant	tolerated - low confidence	0.06
Cadenza1684	chr1D.41868398	TraesCS1D02G062100.1	bromodomain and extraterminal domain protein 9	missense_variant	tolerated - low confidence	1
Cadenza1684	chr1D.41992795	TraesCS1D02G062300.1	Protein kinase-like	missense_variant	deleterious	0
Cadenza1684	chr1D.46462655	TraesCS1D02G065200.1	Rho guanine nucleotide exchange factor	intron_variant	NULL	NULL
Cadenza1684	chr1D.47315065	TraesCS1D02G065600.2	Trehalose-6-phosphate synthase	intron_variant	NULL	NULL
Cadenza1684	chr1D.47315065	TraesCS1D02G065600.1	Trehalose-6-phosphate synthase	intron_variant	NULL	NULL
Cadenza1684	chr1D.47315065	TraesCS1D02G065600.3	Trehalose-6-phosphate synthase	intron_variant	NULL	NULL
Cadenza1684	chr1D.47320992	TraesCS1D02G065700.1	Sugar transporter	synonymous_variant	NULL	NULL
Cadenza1684	chr1D.47877673	TraesCS1D02G066100.1	Nuclear pore complex protein Nup98-Nup96	intron_variant	NULL	NULL
Cadenza1684	chr1D.47877673	TraesCS1D02G066100.2	Nuclear pore complex protein Nup98-Nup96	intron_variant	NULL	NULL
Cadenza1684	chr1D.47988529	TraesCS1D02G066500.1	Calcium-transporting ATPase	missense_variant	tolerated	0.45
Cadenza1684	chr1D.48392738	TraesCS1D02G066700.8	E3 SUMO-protein ligase SIZ1	synonymous_variant	NULL	NULL
Cadenza1684	chr1D.48392738	TraesCS1D02G066700.5	E3 SUMO-protein ligase SIZ1	synonymous_variant	NULL	NULL
Cadenza1684	chr1D.48392738	TraesCS1D02G066700.4	E3 SUMO-protein ligase SIZ1	synonymous_variant	NULL	NULL
Cadenza1684	chr1D.48392738	TraesCS1D02G066700.6	E3 SUMO-protein ligase SIZ1	synonymous_variant	NULL	NULL
Cadenza1684	chr1D.48392738	TraesCS1D02G066700.1	E3 SUMO-protein ligase SIZ1	synonymous_variant	NULL	NULL
Cadenza1684	chr1D.48392738	TraesCS1D02G066700.7	E3 SUMO-protein ligase SIZ1	synonymous_variant	NULL	NULL
Cadenza1684	chr1D.48392738	TraesCS1D02G066700.3	E3 SUMO-protein ligase SIZ1	synonymous_variant	NULL	NULL
Cadenza1684	chr1D.48392738	TraesCS1D02G066700.9	E3 SUMO-protein ligase SIZ1	synonymous_variant	NULL	NULL
Cadenza1684	chr1D.48392738	TraesCS1D02G066700.2	E3 SUMO-protein ligase SIZ1	synonymous_variant	NULL	NULL
Cadenza1684	chr1D.48455310	TraesCS1D02G066900.1	Cold-responsive protein WCOR15-2A	synonymous_variant	NULL	NULL
Cadenza1684	chr1D.48462537	TraesCS1D02G067000.1	Condensin-2 complex subunit G2	missense_variant	deleterious	0.04
Cadenza1684	chr1D.48462537	TraesCS1D02G067000.2	Condensin-2 complex subunit G2	missense_variant	deleterious	0
Cadenza1684	chr1D.49602331	TraesCS1D02G067900.1	p-loop containing nucleoside triphosphate hydrolases superfamily protein	synonymous_variant	NULL	NULL
Cadenza1684	chr1D.49602331	TraesCS1D02G067900.2	p-loop containing nucleoside triphosphate hydrolases superfamily protein	synonymous_variant	NULL	NULL
Cadenza1684	chr1D.49935718	TraesCS1D02G068300.2	Polyribonucleotide nucleotidyltransferase	missense_variant	tolerated	0.84
Cadenza1684	chr1D.49935718	TraesCS1D02G068300.1	Polyribonucleotide nucleotidyltransferase	missense_variant	tolerated	0.84
Cadenza1684	chr1D.50009270	TraesCS1D02G068700.1	Pentatricopeptide repeat-containing protein	missense_variant	tolerated	0.14
Cadenza1684	chr1D.50023525	TraesCS1D02G068800.2	Pentatricopeptide repeat-containing protein	missense_variant	deleterious	0.02
Cadenza1684	chr1D.50023525	TraesCS1D02G068800.1	Pentatricopeptide repeat-containing protein	missense_variant	deleterious	0.02
Cadenza1684	chr1D.50023901	TraesCS1D02G068800.2	Pentatricopeptide repeat-containing protein	missense_variant	tolerated	0.62
Cadenza1684	chr1D.50023901	TraesCS1D02G068800.1	Pentatricopeptide repeat-containing protein	missense_variant	tolerated	0.7
Cadenza1684	chr1D.52568583	TraesCS1D02G072100.1	Disease resistance protein (CC-NBS-LRR class) family	synonymous_variant	NULL	NULL
Cadenza1684	chr1D.52659197	TraesCS1D02G072300.1	RRP15-like protein	synonymous_variant	NULL	NULL
Cadenza1684	chr1D.52659197	TraesCS1D02G072300.4	RRP15-like protein	synonymous_variant	NULL	NULL
Cadenza1684	chr1D.52659197	TraesCS1D02G072300.3	RRP15-like protein	synonymous_variant	NULL	NULL
Cadenza1684	chr1D.52659197	TraesCS1D02G072300.2	RRP15-like protein	synonymous_variant	NULL	NULL
Cadenza1684	chr1D.53868805	TraesCS1D02G073000.3	Aminotransferase-related family protein	synonymous_variant	NULL	NULL
Cadenza1684	chr1D.53868805	TraesCS1D02G073000.2	Aminotransferase-related family protein	synonymous_variant	NULL	NULL
Cadenza1684	chr1D.53868805	TraesCS1D02G073000.1	Aminotransferase-related family protein	synonymous_variant	NULL	NULL
Cadenza1684	chr1D.54338458	TraesCS1D02G073300.2	transcription factor	synonymous_variant	NULL	NULL
Cadenza1684	chr1D.54338458	TraesCS1D02G073300.1	transcription factor	synonymous_variant	NULL	NULL
Cadenza1684	chr1D.54338458	TraesCS1D02G073300.3	transcription factor	synonymous_variant	NULL	NULL
Cadenza1684	chr1D.54908379	TraesCS1D02G073500.1	Regulator of chromosome condensation (RCC1) family protein	missense_variant	deleterious	0
Cadenza1684	chr1D.54914237	TraesCS1D02G073600.1	ATP-dependent zinc metalloprotease FtsH	missense_variant	deleterious	0
Cadenza1684	chr1D.55894995	TraesCS1D02G074500.1	Glutamate--cysteine ligase	intron_variant	NULL	NULL
Cadenza1684	chr1D.58758243	TraesCS1D02G076600.1	Annexin	3_prime_UTR_variant	NULL	NULL
Cadenza1684	chr1D.59968918	TraesCS1D02G078000.1	Phosphate translocator	intron_variant			splice_region_variant	NULL	NULL
Cadenza1684	chr1D.62597526	TraesCS1D02G079900.1	Auxin influx transporter	missense_variant	tolerated - low confidence	0.54
Cadenza1684	chr1D.63028202	TraesCS1D02G080700.2	phosphoribosylformylglycinamidine synthase	missense_variant	tolerated	0.2
Cadenza1684	chr1D.63028202	TraesCS1D02G080700.1	phosphoribosylformylglycinamidine synthase	missense_variant	tolerated	0.09
Cadenza1684	chr1D.66094387	TraesCS1D02G082900.1	ABC transporter B family protein	synonymous_variant	NULL	NULL
Cadenza1684	chr1D.66094387	TraesCS1D02G082900.2	ABC transporter B family protein	synonymous_variant	NULL	NULL
Cadenza1684	chr1D.66094387	TraesCS1D02G082900.3	ABC transporter B family protein	synonymous_variant	NULL	NULL
Cadenza1684	chr1D.66095807	TraesCS1D02G082900.1	ABC transporter B family protein	synonymous_variant	NULL	NULL
Cadenza1684	chr1D.66095807	TraesCS1D02G082900.2	ABC transporter B family protein	synonymous_variant	NULL	NULL
Cadenza1684	chr1D.66095807	TraesCS1D02G082900.3	ABC transporter B family protein	synonymous_variant	NULL	NULL
Cadenza1684	chr1D.69106347	TraesCS1D02G084700.3	Agenet domain containing protein	intron_variant	NULL	NULL
Cadenza1684	chr1D.69106347	TraesCS1D02G084700.1	Agenet domain containing protein	intron_variant	NULL	NULL
Cadenza1684	chr1D.69106347	TraesCS1D02G084700.2	Agenet domain containing protein	intron_variant	NULL	NULL
Cadenza1684	chr1D.69179795	TraesCS1D02G084900.1	Dehydrogenase	synonymous_variant	NULL	NULL
Cadenza1684	chr1D.72499093	TraesCS1D02G087300.1	2-oxoglutarate (2OG) and Fe(II)-dependent oxygenase superfamily protein	downstream_gene_variant	NULL	NULL
Cadenza1684	chr1D.73684973	TraesCS1D02G088100.1	Glioma tumor suppressor-like protein	intron_variant	NULL	NULL
Cadenza1684	chr1D.74275421	TraesCS1D02G088800.1	Alpha-mannosidase	intron_variant	NULL	NULL
Cadenza1684	chr1D.74275421	TraesCS1D02G088800.2	Alpha-mannosidase	intron_variant	NULL	NULL
Cadenza1684	chr1D.75536268	TraesCS1D02G089300.2	Serine/threonine-protein phosphatase	synonymous_variant	NULL	NULL
Cadenza1684	chr1D.75536268	TraesCS1D02G089300.1	Serine/threonine-protein phosphatase	synonymous_variant	NULL	NULL
Cadenza1684	chr1D.75659348	TraesCS1D02G089400.1	Ankyrin repeat domain-containing protein 2	intron_variant	NULL	NULL
Cadenza1684	chr1D.75659348	TraesCS1D02G089400.2	Ankyrin repeat domain-containing protein 2	intron_variant	NULL	NULL
Cadenza1684	chr1D.75659348	TraesCS1D02G089400.3	Ankyrin repeat domain-containing protein 2	intron_variant	NULL	NULL
Cadenza1684	chr1D.78969015	TraesCS1D02G092200.1	Serine protease	intron_variant			splice_region_variant	NULL	NULL
Cadenza1684	chr1D.80037130	TraesCS1D02G094400.1	4-hydroxy-tetrahydrodipicolinate reductase	synonymous_variant	NULL	NULL
Cadenza1684	chr1D.81285285	TraesCS1D02G096000.2	F-box protein	intron_variant	NULL	NULL
Cadenza1684	chr1D.81285285	TraesCS1D02G096000.1	F-box protein	missense_variant	deleterious	0.01
Cadenza1684	chr1D.81368598	TraesCS1D02G096200.1	Peroxidase	3_prime_UTR_variant	NULL	NULL
Cadenza1684	chr1D.84611784	TraesCS1D02G097600.1	SKP1-like protein 4	synonymous_variant	NULL	NULL
Cadenza1684	chr1D.84612917	TraesCS1D02G097600.1	SKP1-like protein 4	missense_variant	deleterious	0.01
Cadenza1684	chr1D.84776931	TraesCS1D02G098000.1	1-aminocyclopropane-1-carboxylate oxidase	synonymous_variant	NULL	NULL
Cadenza1684	chr1D.86920614	TraesCS1D02G099600.2	Chromatin remodeling factor	synonymous_variant	NULL	NULL
Cadenza1684	chr1D.86920614	TraesCS1D02G099600.4	Chromatin remodeling factor	synonymous_variant	NULL	NULL
Cadenza1684	chr1D.86920614	TraesCS1D02G099600.3	Chromatin remodeling factor	synonymous_variant	NULL	NULL
Cadenza1684	chr1D.86920614	TraesCS1D02G099600.1	Chromatin remodeling factor	synonymous_variant	NULL	NULL
Cadenza1684	chr1D.86926872	TraesCS1D02G099700.1	Double stranded RNA binding protein 3	synonymous_variant	NULL	NULL
Cadenza1684	chr1D.87666933	TraesCS1D02G100000.2	ATP-dependent RNA helicase DeaD	intron_variant	NULL	NULL
Cadenza1684	chr1D.87666933	TraesCS1D02G100000.3	ATP-dependent RNA helicase DeaD	intron_variant	NULL	NULL
Cadenza1684	chr1D.87666933	TraesCS1D02G100000.1	ATP-dependent RNA helicase DeaD	intron_variant	NULL	NULL
Cadenza1684	chr1D.87675596	TraesCS1D02G100000.2	ATP-dependent RNA helicase DeaD	synonymous_variant	NULL	NULL
Cadenza1684	chr1D.87675596	TraesCS1D02G100000.3	ATP-dependent RNA helicase DeaD	synonymous_variant	NULL	NULL
Cadenza1684	chr1D.87675596	TraesCS1D02G100000.1	ATP-dependent RNA helicase DeaD	synonymous_variant	NULL	NULL
Cadenza1684	chr1D.87777668	TraesCS1D02G100200.1	Heavy metal transport/detoxification superfamily protein	missense_variant	tolerated	0.08
Cadenza1684	chr1D.88282638	TraesCS1D02G101100.1	Kinase-like	5_prime_UTR_variant	NULL	NULL
Cadenza1684	chr1D.90649285	TraesCS1D02G102500.1	Translocase of chloroplast 159	missense_variant	tolerated - low confidence	0.07
Cadenza1684	chr1D.90649285	TraesCS1D02G102500.3	Translocase of chloroplast 159	missense_variant	tolerated - low confidence	0.08
Cadenza1684	chr1D.90649285	TraesCS1D02G102500.2	Translocase of chloroplast 159	missense_variant	deleterious - low confidence	0.04
Cadenza1684	chr1D.91239577	TraesCS1D02G102700.1	E3 ubiquitin-protein ligase	missense_variant	deleterious	0
Cadenza1684	chr1D.93821905	TraesCS1D02G104000.1	Fatty acid desaturase	downstream_gene_variant	NULL	NULL
Cadenza1684	chr1D.97918343	TraesCS1D02G106000.1	Fe/S biogenesis protein nfuA	intron_variant	NULL	NULL
Cadenza1684	chr1D.98826817	TraesCS1D02G106300.1	Heparan-alpha-glucosaminide N-acetyltransferase	missense_variant	tolerated	0.58
Cadenza1684	chr1D.98848222	TraesCS1D02G106500.1	Disulfide-isomerase	intron_variant	NULL	NULL
Cadenza1684	chr1D.100460115	TraesCS1D02G107500.1	Serine/threonine-protein phosphatase 4 regulatory subunit 3	intron_variant	NULL	NULL
Cadenza1684	chr1D.102776781	TraesCS1D02G109300.1	evolutionarily conserved C-terminal region 2	synonymous_variant	NULL	NULL
Cadenza1684	chr1D.106238864	TraesCS1D02G111000.1	Arginine/serine-rich splicing factor	intron_variant	NULL	NULL
Cadenza1684	chr1D.106238864	TraesCS1D02G111000.3	Arginine/serine-rich splicing factor	intron_variant	NULL	NULL
Cadenza1684	chr1D.106238864	TraesCS1D02G111000.2	Arginine/serine-rich splicing factor	intron_variant	NULL	NULL
Cadenza1684	chr1D.106371541	TraesCS1D02G111200.1	Cytochrome P450	missense_variant	deleterious - low confidence	0
Cadenza1684	chr1D.106371541	TraesCS1D02G111200.2	Cytochrome P450	intron_variant	NULL	NULL
Cadenza1684	chr1D.107217091	TraesCS1D02G111900.1	Acyl-CoA dehydrogenase	missense_variant	deleterious	0
Cadenza1684	chr1D.111726282	TraesCS1D02G115900.1	DNA-directed RNA polymerase subunit	synonymous_variant	NULL	NULL
Cadenza1684	chr1D.111726282	TraesCS1D02G115900.4	DNA-directed RNA polymerase subunit	synonymous_variant	NULL	NULL
Cadenza1684	chr1D.111726282	TraesCS1D02G115900.3	DNA-directed RNA polymerase subunit	synonymous_variant	NULL	NULL
Cadenza1684	chr1D.111726282	TraesCS1D02G115900.2	DNA-directed RNA polymerase subunit	synonymous_variant	NULL	NULL
Cadenza1684	chr1D.116548003	TraesCS1D02G119700.1	RING/U-box superfamily protein	synonymous_variant	NULL	NULL
Cadenza1684	chr1D.119309014	TraesCS1D02G120600.1	MAR-binding filament-like protein 1-1	intron_variant	NULL	NULL
Cadenza1684	chr1D.121240198	TraesCS1D02G121400.1	60S ribosomal L18a-like protein	3_prime_UTR_variant	NULL	NULL
Cadenza1684	chr1D.121240198	TraesCS1D02G121400.2	60S ribosomal L18a-like protein	3_prime_UTR_variant	NULL	NULL
Cadenza1684	chr1D.124315472	TraesCS1D02G123100.1	Glycine-rich protein	intron_variant	NULL	NULL
Cadenza1684	chr1D.125865094	TraesCS1D02G123700.1	Phosphotransferase	missense_variant	tolerated	1
Cadenza1684	chr1D.138346087	TraesCS1D02G126800.1	Rhomboid family protein	intron_variant	NULL	NULL
Cadenza1684	chr1D.139537320	TraesCS1D02G127200.2	alpha-1	intron_variant	NULL	NULL
Cadenza1684	chr1D.139537320	TraesCS1D02G127200.1	alpha-1	intron_variant	NULL	NULL
Cadenza1684	chr1D.141219584	TraesCS1D02G127900.1	Hexosyltransferase	missense_variant	tolerated	0.05
Cadenza1684	chr1D.141706304	TraesCS1D02G128500.1	O-acyltransferase	intron_variant			splice_region_variant	NULL	NULL
Cadenza1684	chr1D.150930639	TraesCS1D02G131300.1	Ion channel pollux-like protein	intron_variant	NULL	NULL
Cadenza1684	chr1D.150930639	TraesCS1D02G131300.2	Ion channel pollux-like protein	intron_variant	NULL	NULL
Cadenza1684	chr1D.159141293	TraesCS1D02G132700.1	ATP synthase gamma chain	synonymous_variant	NULL	NULL
Cadenza1684	chr1D.160902885	TraesCS1D02G133200.1	Ras-related protein Rab-11A	missense_variant	deleterious - low confidence	0
Cadenza1684	chr1D.163130356	TraesCS1D02G133600.1	Actin cytoskeleton-regulatory complex protein PAN1	synonymous_variant	NULL	NULL
Cadenza1684	chr1D.163134941	TraesCS1D02G133600.1	Actin cytoskeleton-regulatory complex protein PAN1	downstream_gene_variant	NULL	NULL
Cadenza1684	chr1D.164447726	TraesCS1D02G133800.1	Poly(A) RNA polymerase cid11	missense_variant	deleterious - low confidence	0
Cadenza1684	chr1D.169058881	TraesCS1D02G134400.1	Carbon catabolite repressor 4-like protein	intron_variant	NULL	NULL
Cadenza1684	chr1D.174817890	TraesCS1D02G134700.1	RNA-binding KH domain-containing protein	missense_variant	tolerated	1
Cadenza1684	chr1D.182052458	TraesCS1D02G136500.1	muscle M-line assembly protein	missense_variant	tolerated	0.33
Cadenza1684	chr1D.186013671	TraesCS1D02G137500.3	Calcium-binding endonuclease/exonuclease/phosphatase family	intron_variant	NULL	NULL
Cadenza1684	chr1D.186013671	TraesCS1D02G137500.1	Calcium-binding endonuclease/exonuclease/phosphatase family	intron_variant	NULL	NULL
Cadenza1684	chr1D.186013671	TraesCS1D02G137500.2	Calcium-binding endonuclease/exonuclease/phosphatase family	intron_variant	NULL	NULL
Cadenza1684	chr1D.191860043	TraesCS1D02G139400.1	Heavy metal-associated protein	synonymous_variant	NULL	NULL
Cadenza1684	chr1D.192565255	TraesCS1D02G139500.1	Ras-related protein Rab-5C	intron_variant	NULL	NULL
Cadenza1684	chr1D.196811144	TraesCS1D02G142200.1	Midasin	missense_variant	deleterious	0.01
Cadenza1684	chr1D.198754258	TraesCS1D02G143200.1	GDSL esterase/lipase	missense_variant	deleterious	0.01
Cadenza1684	chr1D.200873486	TraesCS1D02G145400.2	PfkB-like carbohydrate kinase family protein	intron_variant	NULL	NULL
Cadenza1684	chr1D.200873486	TraesCS1D02G145400.1	PfkB-like carbohydrate kinase family protein	intron_variant	NULL	NULL
Cadenza1684	chr1D.201495662	TraesCS1D02G145900.2	WD40 repeat-like protein	intron_variant	NULL	NULL
Cadenza1684	chr1D.201495662	TraesCS1D02G145900.4	WD40 repeat-like protein	intron_variant	NULL	NULL
Cadenza1684	chr1D.201495662	TraesCS1D02G145900.3	WD40 repeat-like protein	intron_variant	NULL	NULL
Cadenza1684	chr1D.201495662	TraesCS1D02G145900.1	WD40 repeat-like protein	intron_variant	NULL	NULL
Cadenza1684	chr1D.202558183	TraesCS1D02G146400.1	#N/A	missense_variant	deleterious	0
Cadenza1684	chr1D.203472244	TraesCS1D02G147400.1	Peptide transporter	synonymous_variant	NULL	NULL
Cadenza1684	chr1D.203472355	TraesCS1D02G147400.1	Peptide transporter	synonymous_variant	NULL	NULL
Cadenza1684	chr1D.204987685	TraesCS1D02G149000.1	Copper ion-binding protein	3_prime_UTR_variant	NULL	NULL
Cadenza1684	chr1D.205042755	TraesCS1D02G149100.1	Non-lysosomal glucosylceramidase	synonymous_variant			splice_region_variant	NULL	NULL
Cadenza1684	chr1D.205042755	TraesCS1D02G149100.2	Non-lysosomal glucosylceramidase	synonymous_variant			splice_region_variant	NULL	NULL
Cadenza1684	chr1D.205046948	TraesCS1D02G149100.1	Non-lysosomal glucosylceramidase	synonymous_variant	NULL	NULL
Cadenza1684	chr1D.205046948	TraesCS1D02G149100.2	Non-lysosomal glucosylceramidase	synonymous_variant	NULL	NULL
Cadenza1684	chr1D.205487492	TraesCS1D02G149400.1	UDP-glucose:glycoprotein glucosyltransferase	synonymous_variant	NULL	NULL
Cadenza1684	chr1D.205487492	TraesCS1D02G149400.2	UDP-glucose:glycoprotein glucosyltransferase	synonymous_variant	NULL	NULL
Cadenza1684	chr1D.206099814	TraesCS1D02G149700.1	Ribonuclease	missense_variant	deleterious	0.04
Cadenza1684	chr1D.208833713	TraesCS1D02G151100.1	Katanin p80 WD40 repeat-containing subunit B1 homolog	downstream_gene_variant	NULL	NULL
Cadenza1684	chr1D.211682586	TraesCS1D02G151800.1	Adaptin ear-binding coat-associated protein	synonymous_variant	NULL	NULL
Cadenza1684	chr1D.211955557	TraesCS1D02G152300.1	Serine/threonine-protein phosphatase 2A regulatory subunit B'' subunit alpha	synonymous_variant	NULL	NULL
Cadenza1684	chr1D.219730711	TraesCS1D02G156000.1	Coatomer subunit gamma	intron_variant	NULL	NULL
Cadenza1684	chr1D.225424239	TraesCS1D02G159400.1	Vacuolar protein sorting-associated protein 52	missense_variant	tolerated	0.05
Cadenza1684	chr1D.225424239	TraesCS1D02G159400.5	Vacuolar protein sorting-associated protein 52	missense_variant	deleterious	0.03
Cadenza1684	chr1D.225424239	TraesCS1D02G159400.2	Vacuolar protein sorting-associated protein 52	missense_variant	tolerated	0.05
Cadenza1684	chr1D.225424239	TraesCS1D02G159400.9	Vacuolar protein sorting-associated protein 52	missense_variant	deleterious	0.05
Cadenza1684	chr1D.225424239	TraesCS1D02G159400.3	Vacuolar protein sorting-associated protein 52	missense_variant	tolerated	0.07
Cadenza1684	chr1D.225424239	TraesCS1D02G159400.8	Vacuolar protein sorting-associated protein 52	missense_variant	tolerated	0.05
Cadenza1684	chr1D.225424239	TraesCS1D02G159400.4	Vacuolar protein sorting-associated protein 52	missense_variant	deleterious	0.03
Cadenza1684	chr1D.225424239	TraesCS1D02G159400.7	Vacuolar protein sorting-associated protein 52	missense_variant	deleterious	0.03
Cadenza1684	chr1D.225855950	TraesCS1D02G159800.1	Pentatricopeptide repeat-containing protein	synonymous_variant	NULL	NULL
Cadenza1684	chr1D.228813825	TraesCS1D02G161700.1	DNA topoisomerase family	intron_variant	NULL	NULL
Cadenza1684	chr1D.229485837	TraesCS1D02G161900.1	Alpha-galactosidase	intron_variant	NULL	NULL
Cadenza1684	chr1D.230671648	TraesCS1D02G162200.1	Electron transfer flavoprotein-ubiquinone oxidoreductase	missense_variant	deleterious	0.01
Cadenza1684	chr1D.230672708	TraesCS1D02G162200.1	Electron transfer flavoprotein-ubiquinone oxidoreductase	synonymous_variant	NULL	NULL
Cadenza1684	chr1D.233901137	TraesCS1D02G163200.1	Leukocyte receptor cluster member 1	missense_variant	tolerated	0.07
Cadenza1684	chr1D.234907607	TraesCS1D02G164200.1	Cytochrome b561	intron_variant	NULL	NULL
Cadenza1684	chr1D.236437442	TraesCS1D02G165400.1	Membrane steroid-binding protein	missense_variant	deleterious	0
Cadenza1684	chr1D.245979659	TraesCS1D02G171900.1	RNA binding protein	splice_donor_variant	NULL	NULL
Cadenza1684	chr1D.248986009	TraesCS1D02G174800.1	G-patch domain containing protein	missense_variant	tolerated	0.17
Cadenza1684	chr1D.248986009	TraesCS1D02G174800.2	G-patch domain containing protein	missense_variant	tolerated	0.32
Cadenza1684	chr1D.249560564	TraesCS1D02G175400.1	Kinase family protein	synonymous_variant	NULL	NULL
Cadenza1684	chr1D.250925828	TraesCS1D02G176400.1	Cytochrome P450 family protein	missense_variant	deleterious	0
Cadenza1684	chr1D.251306583	TraesCS1D02G176600.2	Zinc finger CCCH domain protein	missense_variant	deleterious - low confidence	0.02
Cadenza1684	chr1D.251306583	TraesCS1D02G176600.1	Zinc finger CCCH domain protein	missense_variant	deleterious - low confidence	0.01
Cadenza1684	chr1D.251307015	TraesCS1D02G176600.2	Zinc finger CCCH domain protein	splice_acceptor_variant	NULL	NULL
Cadenza1684	chr1D.251307015	TraesCS1D02G176600.1	Zinc finger CCCH domain protein	splice_acceptor_variant	NULL	NULL
Cadenza1684	chr1D.251710287	TraesCS1D02G176700.2	Serine carboxypeptidase S28 family protein	synonymous_variant	NULL	NULL
Cadenza1684	chr1D.251710287	TraesCS1D02G176700.1	Serine carboxypeptidase S28 family protein	synonymous_variant	NULL	NULL
Cadenza1684	chr1D.253210351	TraesCS1D02G178400.2	Tubulin folding cofactor D	missense_variant	tolerated	0.05
Cadenza1684	chr1D.253210351	TraesCS1D02G178400.1	Tubulin folding cofactor D	missense_variant	deleterious	0.03
Cadenza1684	chr1D.255501120	TraesCS1D02G184900.1	Photosystem I assembly protein Ycf3	missense_variant	deleterious	0.02
Cadenza1684	chr1D.255831998	TraesCS1D02G185000.2	Kinase	missense_variant	tolerated	0.11
Cadenza1684	chr1D.255831998	TraesCS1D02G185000.3	Kinase	missense_variant	tolerated	0.18
Cadenza1684	chr1D.255831998	TraesCS1D02G185000.5	Kinase	missense_variant	tolerated	0.31
Cadenza1684	chr1D.255831998	TraesCS1D02G185000.4	Kinase	missense_variant	tolerated	0.23
Cadenza1684	chr1D.255831998	TraesCS1D02G185000.1	Kinase	missense_variant	tolerated	0.2
Cadenza1684	chr1D.257353978	TraesCS1D02G186300.1	#N/A	intron_variant	NULL	NULL
Cadenza1684	chr1D.258093286	TraesCS1D02G186700.1	Membrane protein insertase YidC	intron_variant	NULL	NULL
Cadenza1684	chr1D.258093286	TraesCS1D02G186700.2	Membrane protein insertase YidC	intron_variant	NULL	NULL
Cadenza1684	chr1D.258587322	TraesCS1D02G187400.1	Protein kinase	splice_acceptor_variant	NULL	NULL
Cadenza1684	chr1D.258587322	TraesCS1D02G187400.2	Protein kinase	intron_variant	NULL	NULL
Cadenza1684	chr1D.258587322	TraesCS1D02G187400.3	Protein kinase	intron_variant	NULL	NULL
Cadenza1684	chr1D.260568124	TraesCS1D02G188100.1	2-oxoglutarate (2OG) and Fe(II)-dependent oxygenase superfamily protein	intron_variant	NULL	NULL
Cadenza1684	chr1D.261741628	TraesCS1D02G189300.1	#N/A	missense_variant	tolerated	0.39
Cadenza1684	chr1D.261881149	TraesCS1D02G189500.1	Cytochrome P450 family protein	synonymous_variant	NULL	NULL
Cadenza1684	chr1D.262325675	TraesCS1D02G190400.1	Syntaxin	intron_variant	NULL	NULL
Cadenza1684	chr1D.262529248	TraesCS1D02G190800.1	Alpha/beta-hydrolase superfamily protein	3_prime_UTR_variant	NULL	NULL
Cadenza1684	chr1D.268705178	TraesCS1D02G192400.2	PPPDE putative thiol peptidase family protein	intron_variant	NULL	NULL
Cadenza1684	chr1D.268705178	TraesCS1D02G192400.1	PPPDE putative thiol peptidase family protein	missense_variant	deleterious - low confidence	0.01
Cadenza1684	chr1D.274468573	TraesCS1D02G195500.1	Mitochondrial carrier protein	missense_variant	deleterious	0.01
Cadenza1684	chr1D.278512658	TraesCS1D02G197400.1	Plastid-lipid-Associated Protein	missense_variant	deleterious	0
Cadenza1684	chr1D.279943139	TraesCS1D02G198400.1	(RAP Annotation release2) NERD domain containing protein	intron_variant	NULL	NULL
Cadenza1684	chr1D.282136008	TraesCS1D02G199300.1	Xyloglucan endotransglucosylase/hydrolase	missense_variant	deleterious	0
Cadenza1684	chr1D.283569005	TraesCS1D02G200700.1	Sugar transporter family protein	3_prime_UTR_variant	NULL	NULL
Cadenza1684	chr1D.284043665	TraesCS1D02G201100.2	Peptide transporter	missense_variant	deleterious	0
Cadenza1684	chr1D.284043665	TraesCS1D02G201100.1	Peptide transporter	missense_variant	deleterious	0
Cadenza1684	chr1D.285053319	TraesCS1D02G202100.1	ATP-dependent Clp protease proteolytic subunit	intron_variant	NULL	NULL
Cadenza1684	chr1D.286386012	TraesCS1D02G202800.1	N-alpha-acetyltransferase 25	intron_variant	NULL	NULL
Cadenza1684	chr1D.286386012	TraesCS1D02G202800.3	N-alpha-acetyltransferase 25	intron_variant	NULL	NULL
Cadenza1684	chr1D.286386012	TraesCS1D02G202800.2	N-alpha-acetyltransferase 25	intron_variant	NULL	NULL
Cadenza1684	chr1D.289391071	TraesCS1D02G204200.1	Tobamovirus multiplication-like protein	intron_variant	NULL	NULL
Cadenza1684	chr1D.291493216	TraesCS1D02G205700.1	Protein phosphatase 2C containing protein	missense_variant	deleterious	0
Cadenza1684	chr1D.294739304	TraesCS1D02G208600.1	Protein phosphatase 2C	missense_variant	deleterious	0.02
Cadenza1684	chr1D.295145737	TraesCS1D02G208900.1	Methylsterol monooxygenase 1-2	intron_variant	NULL	NULL
Cadenza1684	chr1D.295832496	TraesCS1D02G209900.1	Glycosyl transferase	intron_variant			splice_region_variant	NULL	NULL
Cadenza1684	chr1D.295832496	TraesCS1D02G209900.2	Glycosyl transferase	intron_variant			splice_region_variant	NULL	NULL
Cadenza1684	chr1D.295832696	TraesCS1D02G209900.1	Glycosyl transferase	intron_variant			splice_region_variant	NULL	NULL
Cadenza1684	chr1D.295832696	TraesCS1D02G209900.2	Glycosyl transferase	intron_variant			splice_region_variant	NULL	NULL
Cadenza1684	chr1D.297164459	TraesCS1D02G211300.1	Translocase of chloroplast 132	missense_variant	deleterious	0.01
Cadenza1684	chr1D.297538565	TraesCS1D02G211900.1	Rop guanine nucleotide exchange factor	missense_variant	deleterious	0
Cadenza1684	chr1D.298645651	TraesCS1D02G213500.1	Altered inheritance of mitochondria protein 32	stop_gained	NULL	NULL
Cadenza1684	chr1D.298692809	TraesCS1D02G213700.1	Trehalose 6-phosphate phosphatase	synonymous_variant	NULL	NULL
Cadenza1684	chr1D.300718222	TraesCS1D02G215400.1	Expansin protein	synonymous_variant	NULL	NULL
Cadenza1684	chr1D.301633226	TraesCS1D02G215900.1	Pyruvate kinase	missense_variant	tolerated	0.37
Cadenza1684	chr1D.302087420	TraesCS1D02G216400.1	Haloacid dehalogenase-like hydrolase family protein	missense_variant	deleterious	0
Cadenza1684	chr1D.302389211	TraesCS1D02G216700.2	Dynamin	intron_variant	NULL	NULL
Cadenza1684	chr1D.302389211	TraesCS1D02G216700.1	Dynamin	intron_variant	NULL	NULL
Cadenza1684	chr1D.303333574	TraesCS1D02G217900.1	Pleckstrin homology (PH) domain-containing protein	missense_variant	tolerated	0.74
Cadenza1684	chr1D.303335534	TraesCS1D02G217900.1	Pleckstrin homology (PH) domain-containing protein	missense_variant	tolerated	0.06
Cadenza1684	chr1D.305111608	TraesCS1D02G218300.1	Phospho-2-dehydro-3-deoxyheptonate aldolase	missense_variant	deleterious	0.01
Cadenza1684	chr1D.309852403	TraesCS1D02G221900.1	Cell number regulator 6	synonymous_variant	NULL	NULL
Cadenza1684	chr1D.309971404	TraesCS1D02G222200.1	auxin canalization protein (DUF828)	3_prime_UTR_variant	NULL	NULL
Cadenza1684	chr1D.309971404	TraesCS1D02G222200.2	auxin canalization protein (DUF828)	3_prime_UTR_variant	NULL	NULL
Cadenza1684	chr1D.314123743	TraesCS1D02G225600.2	Methionine aminopeptidase 2	synonymous_variant	NULL	NULL
Cadenza1684	chr1D.314123743	TraesCS1D02G225600.1	Methionine aminopeptidase 2	synonymous_variant	NULL	NULL
Cadenza1684	chr1D.315616885	TraesCS1D02G227000.1	Metallothionein-like protein	missense_variant	deleterious	0
Cadenza1684	chr1D.315640815	TraesCS1D02G227100.1	Metallothionein-like protein	3_prime_UTR_variant	NULL	NULL
Cadenza1684	chr1D.317185561	TraesCS1D02G229200.1	F-box family protein	missense_variant	tolerated	0.11
Cadenza1684	chr1D.317437668	TraesCS1D02G229300.1	Serine/threonine-protein kinase	intron_variant	NULL	NULL
Cadenza1684	chr1D.317452940	TraesCS1D02G229300.1	Serine/threonine-protein kinase	intron_variant			splice_region_variant	NULL	NULL
Cadenza1684	chr1D.319520628	TraesCS1D02G231000.1	Fatty acid oxidation complex subunit alpha	3_prime_UTR_variant	NULL	NULL
Cadenza1684	chr1D.320722946	TraesCS1D02G232400.1	Elongation factor 4	intron_variant	NULL	NULL
Cadenza1684	chr1D.321262589	TraesCS1D02G232600.3	Elongation factor 4	intron_variant	NULL	NULL
Cadenza1684	chr1D.321262589	TraesCS1D02G232600.2	Elongation factor 4	intron_variant	NULL	NULL
Cadenza1684	chr1D.321262589	TraesCS1D02G232600.1	Elongation factor 4	intron_variant	NULL	NULL
Cadenza1684	chr1D.321922656	TraesCS1D02G233400.1	Thiamin pyrophosphokinase 1	intron_variant			splice_region_variant	NULL	NULL
Cadenza1684	chr1D.324413095	TraesCS1D02G235200.4	CW-type Zinc Finger family protein	synonymous_variant	NULL	NULL
Cadenza1684	chr1D.324413095	TraesCS1D02G235200.2	CW-type Zinc Finger family protein	synonymous_variant	NULL	NULL
Cadenza1684	chr1D.324413095	TraesCS1D02G235200.1	CW-type Zinc Finger family protein	synonymous_variant	NULL	NULL
Cadenza1684	chr1D.324413095	TraesCS1D02G235200.3	CW-type Zinc Finger family protein	synonymous_variant	NULL	NULL
Cadenza1684	chr1D.325670367	TraesCS1D02G236200.2	Copine-1	intron_variant	NULL	NULL
Cadenza1684	chr1D.325670367	TraesCS1D02G236200.1	Copine-1	intron_variant	NULL	NULL
Cadenza1684	chr1D.326157682	TraesCS1D02G236900.1	Threonine--tRNA ligase	intron_variant	NULL	NULL
Cadenza1684	chr1D.326157779	TraesCS1D02G236900.1	Threonine--tRNA ligase	missense_variant	deleterious	0.02
Cadenza1684	chr1D.328441989	TraesCS1D02G238800.1	Subtilisin-like protease	downstream_gene_variant	NULL	NULL
Cadenza1684	chr1D.328444530	TraesCS1D02G238800.1	Subtilisin-like protease	missense_variant	deleterious	0
Cadenza1684	chr1D.329308613	TraesCS1D02G239300.1	Plant calmodulin-binding-like protein	missense_variant	deleterious - low confidence	0.01
Cadenza1684	chr1D.329667242	TraesCS1D02G239700.1	Serine/threonine-protein kinase	synonymous_variant	NULL	NULL
Cadenza1684	chr1D.329792977	TraesCS1D02G240200.2	Serine/threonine-protein phosphatase 7 long form	intron_variant	NULL	NULL
Cadenza1684	chr1D.329792977	TraesCS1D02G240200.1	Serine/threonine-protein phosphatase 7 long form	intron_variant	NULL	NULL
Cadenza1684	chr1D.332234087	TraesCS1D02G241500.1	Histone-lysine N-methyltransferase	upstream_gene_variant	NULL	NULL
Cadenza1684	chr1D.332265260	TraesCS1D02G241600.1	Glycosyltransferase	missense_variant	deleterious	0.04
Cadenza1684	chr1D.332570603	TraesCS1D02G242000.1	Kinase family protein	synonymous_variant	NULL	NULL
Cadenza1684	chr1D.332685108	TraesCS1D02G242200.1	#N/A	missense_variant	deleterious	0.01
Cadenza1684	chr1D.332703721	TraesCS1D02G242300.1	Late embryogenesis abundant protein	intron_variant	NULL	NULL
Cadenza1684	chr1D.332925455	TraesCS1D02G242400.1	NAD kinase	intron_variant	NULL	NULL
Cadenza1684	chr1D.334233288	TraesCS1D02G243700.1	GTPase Der	synonymous_variant	NULL	NULL
Cadenza1684	chr1D.337219301	TraesCS1D02G245600.1	Cytochrome P450 family protein	3_prime_UTR_variant	NULL	NULL
Cadenza1684	chr1D.337219301	TraesCS1D02G245700.1	Mitochondrial carrier	missense_variant	deleterious	0.03
Cadenza1684	chr1D.338875659	TraesCS1D02G246200.3	#N/A	synonymous_variant	NULL	NULL
Cadenza1684	chr1D.338875659	TraesCS1D02G246200.2	#N/A	synonymous_variant	NULL	NULL
Cadenza1684	chr1D.338875659	TraesCS1D02G246200.1	#N/A	synonymous_variant	NULL	NULL
Cadenza1684	chr1D.340524422	TraesCS1D02G247500.1	Cytochrome P450 family protein	synonymous_variant	NULL	NULL
Cadenza1684	chr1D.341237754	TraesCS1D02G248300.1	Protein WEAK CHLOROPLAST MOVEMENT UNDER BLUE LIGHT 1	3_prime_UTR_variant	NULL	NULL
Cadenza1684	chr1D.341374924	TraesCS1D02G248500.1	Glycosyltransferase	synonymous_variant	NULL	NULL
Cadenza1684	chr1D.342168258	TraesCS1D02G249500.1	Endo-1	intron_variant	NULL	NULL
Cadenza1684	chr1D.342863894	TraesCS1D02G250500.1	DNA-directed RNA polymerase II subunit	intron_variant			splice_region_variant	NULL	NULL
Cadenza1684	chr1D.345272030	TraesCS1D02G252900.1	Pyruvate	synonymous_variant	NULL	NULL
Cadenza1684	chr1D.345272030	TraesCS1D02G252900.2	Pyruvate	synonymous_variant	NULL	NULL
Cadenza1684	chr1D.345435952	TraesCS1D02G253500.1	Cytochrome P450 family protein	missense_variant	deleterious	0.01
Cadenza1684	chr1D.345716462	TraesCS1D02G253900.1	Pyrimidine-specific ribonucleoside hydrolase	synonymous_variant	NULL	NULL
Cadenza1684	chr1D.346022866	TraesCS1D02G254200.1	Leucine-rich repeat receptor-like kinase	3_prime_UTR_variant	NULL	NULL
Cadenza1684	chr1D.347218161	TraesCS1D02G254800.1	Lipase	intron_variant	NULL	NULL
Cadenza1684	chr1D.347409490	TraesCS1D02G255100.1	1-deoxy-D-xylulose-5-phosphate synthase	missense_variant	tolerated	0.12
Cadenza1684	chr1D.354715009	TraesCS1D02G260400.1	SAC3/GANP/Nin1/mts3/eIF-3 p25 family protein	synonymous_variant	NULL	NULL
Cadenza1684	chr1D.356073841	TraesCS1D02G262100.2	Alpha/beta-hydrolase-like protein	3_prime_UTR_variant	NULL	NULL
Cadenza1684	chr1D.356073841	TraesCS1D02G262100.1	Alpha/beta-hydrolase-like protein	3_prime_UTR_variant	NULL	NULL
Cadenza1684	chr1D.358224561	TraesCS1D02G263600.1	Zinc finger CCCH domain protein	intron_variant	NULL	NULL
Cadenza1684	chr1D.358224561	TraesCS1D02G263600.2	Zinc finger CCCH domain protein	intron_variant	NULL	NULL
Cadenza1684	chr1D.359842265	TraesCS1D02G264100.1	DNA helicase	intron_variant	NULL	NULL
Cadenza1684	chr1D.360479128	TraesCS1D02G264900.1	magnesium transporter	synonymous_variant	NULL	NULL
Cadenza1684	chr1D.362487155	TraesCS1D02G266600.1	Protein trichome birefringence	intron_variant	NULL	NULL
Cadenza1684	chr1D.362487155	TraesCS1D02G266600.2	Protein trichome birefringence	intron_variant	NULL	NULL
Cadenza1684	chr1D.364029929	TraesCS1D02G268500.1	Isoflavone reductase-like protein	missense_variant	tolerated	0.29
Cadenza1684	chr1D.364385528	TraesCS1D02G268800.1	C2 calcium/lipid-binding and GRAM domain protein	missense_variant	tolerated	0.38
Cadenza1684	chr1D.365064062	TraesCS1D02G269600.1	Protein NRT1/ PTR FAMILY 5.5	synonymous_variant	NULL	NULL
Cadenza1684	chr1D.365547644	TraesCS1D02G270800.1	Embryogenesis-associated protein EMB8	intron_variant	NULL	NULL
Cadenza1684	chr1D.365547644	TraesCS1D02G270800.2	Embryogenesis-associated protein EMB8	intron_variant			splice_region_variant	NULL	NULL
Cadenza1684	chr1D.365851252	TraesCS1D02G271400.1	transmembrane protein	synonymous_variant	NULL	NULL
Cadenza1684	chr1D.365985301	TraesCS1D02G271500.1	Receptor-like protein kinase	missense_variant	tolerated	0.8
Cadenza1684	chr1D.366235718	TraesCS1D02G272300.1	Polypyrimidine tract-binding protein-like protein	intron_variant	NULL	NULL
Cadenza1684	chr1D.366874691	TraesCS1D02G272900.1	Subtilisin-like protease	synonymous_variant	NULL	NULL
Cadenza1684	chr1D.371658420	TraesCS1D02G275600.1	Protein transport protein SEC24	missense_variant	deleterious	0
Cadenza1684	chr1D.371658420	TraesCS1D02G275600.2	Protein transport protein SEC24	missense_variant	deleterious	0
Cadenza1684	chr1D.371741864	TraesCS1D02G275700.1	Glucan endo-1	synonymous_variant	NULL	NULL
Cadenza1684	chr1D.371742194	TraesCS1D02G275700.1	Glucan endo-1	synonymous_variant	NULL	NULL
Cadenza1684	chr1D.374399261	TraesCS1D02G277300.2	Phosphoglucan	synonymous_variant	NULL	NULL
Cadenza1684	chr1D.374399261	TraesCS1D02G277300.1	Phosphoglucan	synonymous_variant	NULL	NULL
Cadenza1684	chr1D.374474217	TraesCS1D02G277600.1	Auxin influx transporter	synonymous_variant	NULL	NULL
Cadenza1684	chr1D.375368902	TraesCS1D02G278100.1	HXXXD-type acyl-transferase family protein	synonymous_variant	NULL	NULL
Cadenza1684	chr1D.375990851	TraesCS1D02G278500.1	UPF0503 protein	synonymous_variant	NULL	NULL
Cadenza1684	chr1D.376100004	TraesCS1D02G278600.1	Phosphate transporter	intron_variant	NULL	NULL
Cadenza1684	chr1D.376622861	TraesCS1D02G278800.1	Zinc finger protein LSD1	3_prime_UTR_variant	NULL	NULL
Cadenza1684	chr1D.376622861	TraesCS1D02G278800.2	Zinc finger protein LSD1	3_prime_UTR_variant	NULL	NULL
Cadenza1684	chr1D.376860444	TraesCS1D02G279100.1	Immediate early response 3-interacting 1	missense_variant	tolerated	0.41
Cadenza1684	chr1D.377805006	TraesCS1D02G279700.2	Guanylyl cyclase	missense_variant	tolerated	0.25
Cadenza1684	chr1D.377805006	TraesCS1D02G279700.1	Guanylyl cyclase	missense_variant	deleterious	0.02
Cadenza1684	chr1D.377807147	TraesCS1D02G279700.2	Guanylyl cyclase	intron_variant	NULL	NULL
Cadenza1684	chr1D.377807147	TraesCS1D02G279700.1	Guanylyl cyclase	intron_variant	NULL	NULL
Cadenza1684	chr1D.379432810	TraesCS1D02G280800.1	PRA1 family protein	3_prime_UTR_variant	NULL	NULL
Cadenza1684	chr1D.379474882	TraesCS1D02G281300.1	Aldo-keto reductase	3_prime_UTR_variant	NULL	NULL
Cadenza1684	chr1D.381012578	TraesCS1D02G282900.1	ATP-dependent zinc metalloprotease FtsH	missense_variant	tolerated	0.09
Cadenza1684	chr1D.381012578	TraesCS1D02G282900.2	ATP-dependent zinc metalloprotease FtsH	missense_variant	tolerated	0.08
Cadenza1684	chr1D.381310912	TraesCS1D02G283400.1	O-fucosyltransferase family protein	missense_variant	deleterious	0.01
Cadenza1684	chr1D.381311126	TraesCS1D02G283400.1	O-fucosyltransferase family protein	missense_variant	tolerated	0.06
Cadenza1684	chr1D.381971004	TraesCS1D02G283600.1	Respiratory burst oxidase-like protein	missense_variant	deleterious	0
Cadenza1684	chr1D.382235176	TraesCS1D02G284000.1	70 kDa heat shock protein	synonymous_variant	NULL	NULL
Cadenza1684	chr1D.382235176	TraesCS1D02G284000.2	70 kDa heat shock protein	synonymous_variant	NULL	NULL
Cadenza1684	chr1D.382922696	TraesCS1D02G284900.1	Respiratory burst oxidase-like protein	missense_variant	deleterious	0
Cadenza1684	chr1D.383722305	TraesCS1D02G285600.1	F-box protein	missense_variant	tolerated	1
Cadenza1684	chr1D.384514730	TraesCS1D02G286300.1	Phosphatidate phosphatase	synonymous_variant	NULL	NULL
Cadenza1684	chr1D.384514730	TraesCS1D02G286300.2	Phosphatidate phosphatase	synonymous_variant	NULL	NULL
Cadenza1684	chr1D.385809549	TraesCS1D02G287500.1	Nuclear transcription factor Y subunit B	intron_variant	NULL	NULL
Cadenza1684	chr1D.385809549	TraesCS1D02G287500.2	Nuclear transcription factor Y subunit B	intron_variant	NULL	NULL
Cadenza1684	chr1D.386123275	TraesCS1D02G287600.1	E3 ubiquitin-protein ligase	synonymous_variant	NULL	NULL
Cadenza1684	chr1D.387216695	TraesCS1D02G289200.1	TBC1 domain family member 8B	3_prime_UTR_variant	NULL	NULL
Cadenza1684	chr1D.387216695	TraesCS1D02G289200.2	TBC1 domain family member 8B	3_prime_UTR_variant	NULL	NULL
Cadenza1684	chr1D.387216695	TraesCS1D02G289100.1	Blue copper protein	3_prime_UTR_variant	NULL	NULL
Cadenza1684	chr1D.387431362	TraesCS1D02G289400.1	Basic helix-loop-helix transcription factor	missense_variant	deleterious	0.02
Cadenza1684	chr1D.387431362	TraesCS1D02G289400.2	Basic helix-loop-helix transcription factor	missense_variant	deleterious	0.02
Cadenza1684	chr1D.389797245	TraesCS1D02G291500.1	Zinc finger CCCH domain-containing protein 4	missense_variant	deleterious	0.01
Cadenza1684	chr1D.391315469	TraesCS1D02G292200.1	B3 domain-containing protein	stop_gained	NULL	NULL
Cadenza1684	chr1D.393774231	TraesCS1D02G294700.1	CsAtPR5	missense_variant	tolerated	0.11
Cadenza1684	chr1D.397070327	TraesCS1D02G298300.1	WEB family protein	3_prime_UTR_variant	NULL	NULL
Cadenza1684	chr1D.398871633	TraesCS1D02G300900.1	WRKY transcription factor	synonymous_variant	NULL	NULL
Cadenza1684	chr1D.399944293	TraesCS1D02G302000.1	Protein kinase-like protein	missense_variant	tolerated	1
Cadenza1684	chr1D.400792946	TraesCS1D02G302900.1	Patatin	intron_variant	NULL	NULL
Cadenza1684	chr1D.401670469	TraesCS1D02G303700.1	Protein kinase-like protein	missense_variant	tolerated	0.11
Cadenza1684	chr1D.401671082	TraesCS1D02G303700.1	Protein kinase-like protein	intron_variant	NULL	NULL
Cadenza1684	chr1D.401681140	TraesCS1D02G303900.3	CCR4-NOT transcription complex subunit 2	missense_variant	tolerated	0.19
Cadenza1684	chr1D.401681140	TraesCS1D02G303900.2	CCR4-NOT transcription complex subunit 2	missense_variant	tolerated	0.2
Cadenza1684	chr1D.401681140	TraesCS1D02G303900.1	CCR4-NOT transcription complex subunit 2	missense_variant	tolerated	0.19
Cadenza1684	chr1D.401681140	TraesCS1D02G303900.4	CCR4-NOT transcription complex subunit 2	intron_variant	NULL	NULL
Cadenza1684	chr1D.403725389	TraesCS1D02G307400.1	UV radiation resistance-associated	intron_variant	NULL	NULL
Cadenza1684	chr1D.403728668	TraesCS1D02G307500.2	MYB transcription factor	missense_variant	tolerated	0.56
Cadenza1684	chr1D.403728668	TraesCS1D02G307500.1	MYB transcription factor	missense_variant	tolerated	0.73
Cadenza1684	chr1D.405282601	TraesCS1D02G309400.1	Cyclin	missense_variant	tolerated	0.09
Cadenza1684	chr1D.405375551	TraesCS1D02G309700.1	UDP-glycosyltransferase	synonymous_variant	NULL	NULL
Cadenza1684	chr1D.406127403	TraesCS1D02G310100.1	Aldehyde dehydrogenase	synonymous_variant	NULL	NULL
Cadenza1684	chr1D.408529481	TraesCS1D02G312800.1	'putative beta-1	missense_variant	tolerated	0.11
Cadenza1684	chr1D.408529481	TraesCS1D02G312800.2	'putative beta-1	missense_variant	tolerated	0.09
Cadenza1684	chr1D.409535999	TraesCS1D02G314400.1	Kinase family protein	missense_variant	deleterious	0
Cadenza1684	chr1D.410471333	TraesCS1D02G315000.1	Early light-induced protein	downstream_gene_variant	NULL	NULL
Cadenza1684	chr1D.410508334	TraesCS1D02G315400.1	zinc finger CCCH domain protein	synonymous_variant	NULL	NULL
Cadenza1684	chr1D.410508334	TraesCS1D02G315400.2	zinc finger CCCH domain protein	synonymous_variant	NULL	NULL
Cadenza1684	chr1D.411577244	TraesCS1D02G316200.1	DNA mismatch repair protein MutS	downstream_gene_variant	NULL	NULL
Cadenza1684	chr1D.412077245	TraesCS1D02G317100.1	Histone deacetylase	intron_variant	NULL	NULL
Cadenza1684	chr1D.412162832	TraesCS1D02G317211.1	#N/A	non_coding_transcript_exon_variant	NULL	NULL
Cadenza1684	chr1D.412162835	TraesCS1D02G317211.1	#N/A	non_coding_transcript_exon_variant	NULL	NULL
Cadenza1684	chr1D.412227735	TraesCS1D02G317400.1	Receptor kinase	missense_variant	tolerated	0.75
Cadenza1684	chr1D.412235136	TraesCS1D02G317500.1	Receptor kinase	missense_variant	tolerated	0.41
Cadenza1684	chr1D.412235136	TraesCS1D02G317500.2	Receptor kinase	missense_variant	tolerated	0.41
Cadenza1684	chr1D.415394405	TraesCS1D02G322300.1	U3 small nucleolar RNA-associated protein 14 B isoform 3	intron_variant	NULL	NULL
Cadenza1684	chr1D.415420619	TraesCS1D02G322400.2	Acylamino-acid-releasing enzyme	missense_variant	tolerated	0.42
Cadenza1684	chr1D.415420619	TraesCS1D02G322400.5	Acylamino-acid-releasing enzyme	missense_variant	tolerated	0.14
Cadenza1684	chr1D.415420619	TraesCS1D02G322400.3	Acylamino-acid-releasing enzyme	missense_variant	tolerated	0.42
Cadenza1684	chr1D.415420619	TraesCS1D02G322400.6	Acylamino-acid-releasing enzyme	missense_variant	tolerated	0.42
Cadenza1684	chr1D.415420619	TraesCS1D02G322400.4	Acylamino-acid-releasing enzyme	missense_variant	tolerated	0.14
Cadenza1684	chr1D.415420619	TraesCS1D02G322400.7	Acylamino-acid-releasing enzyme	missense_variant	tolerated	0.43
Cadenza1684	chr1D.415420619	TraesCS1D02G322400.1	Acylamino-acid-releasing enzyme	missense_variant	tolerated	0.42
Cadenza1684	chr1D.416457035	TraesCS1D02G323900.1	Secretory carrier-associated membrane protein	intron_variant	NULL	NULL
Cadenza1684	chr1D.416471945	TraesCS1D02G324200.2	Sulfite reductase [NADPH] hemoprotein beta-component	downstream_gene_variant	NULL	NULL
Cadenza1684	chr1D.416471945	TraesCS1D02G324200.1	Sulfite reductase [NADPH] hemoprotein beta-component	intron_variant	NULL	NULL
Cadenza1684	chr1D.418045427	TraesCS1D02G325300.1	Tetratricopeptide repeat (TPR)-like superfamily protein	missense_variant	deleterious	0.02
Cadenza1684	chr1D.419064313	TraesCS1D02G326400.2	Tyrosine-tRNA ligase	intron_variant	NULL	NULL
Cadenza1684	chr1D.419064313	TraesCS1D02G326400.1	Tyrosine-tRNA ligase	intron_variant	NULL	NULL
Cadenza1684	chr1D.419465040	TraesCS1D02G327000.1	Cysteine protease family protein	stop_gained	NULL	NULL
Cadenza1684	chr1D.419465040	TraesCS1D02G327000.2	Cysteine protease family protein	stop_gained	NULL	NULL
Cadenza1684	chr1D.420547775	TraesCS1D02G329200.1	Tesmin/TSO1-like CXC domain containing protein	intron_variant	NULL	NULL
Cadenza1684	chr1D.420600993	TraesCS1D02G329400.1	Formin-like protein	missense_variant	deleterious	0
Cadenza1684	chr1D.420657192	TraesCS1D02G329800.1	Transcription initiation factor IIF subunit beta	missense_variant	tolerated	0.07
Cadenza1684	chr1D.422317104	TraesCS1D02G331500.2	Serine/threonine-protein kinase	synonymous_variant	NULL	NULL
Cadenza1684	chr1D.422317104	TraesCS1D02G331500.1	Serine/threonine-protein kinase	synonymous_variant	NULL	NULL
Cadenza1684	chr1D.422681542	TraesCS1D02G331700.1	breast cancer associated RING 1	missense_variant	tolerated	0.71
Cadenza1684	chr1D.422683470	TraesCS1D02G331700.1	breast cancer associated RING 1	missense_variant	tolerated	0.27
Cadenza1684	chr1D.423037527	TraesCS1D02G332500.1	Thioredoxin	missense_variant	tolerated	0.06
Cadenza1684	chr1D.423045163	TraesCS1D02G332700.1	Protein PAT1-1-like protein	missense_variant	deleterious	0.02
Cadenza1684	chr1D.423045163	TraesCS1D02G332700.2	Protein PAT1-1-like protein	missense_variant	deleterious	0.03
Cadenza1684	chr1D.423251983	TraesCS1D02G332900.1	Protein kinase	missense_variant			splice_region_variant	deleterious	0
Cadenza1684	chr1D.423251983	TraesCS1D02G332900.4	Protein kinase	missense_variant			splice_region_variant	deleterious	0
Cadenza1684	chr1D.423251983	TraesCS1D02G332900.5	Protein kinase	missense_variant			splice_region_variant	deleterious	0
Cadenza1684	chr1D.423251983	TraesCS1D02G332900.3	Protein kinase	missense_variant			splice_region_variant	deleterious	0
Cadenza1684	chr1D.423251983	TraesCS1D02G332900.2	Protein kinase	missense_variant			splice_region_variant	deleterious	0
Cadenza1684	chr1D.423264283	TraesCS1D02G333000.1	Colon cancer-associated protein Mic1-like containing protein	stop_gained	NULL	NULL
Cadenza1684	chr1D.423860374	TraesCS1D02G333900.2	Translation initiation factor IF-2	intron_variant	NULL	NULL
Cadenza1684	chr1D.423860374	TraesCS1D02G333900.1	Translation initiation factor IF-2	intron_variant	NULL	NULL
Cadenza1684	chr1D.424731296	TraesCS1D02G334400.1	Cellulose synthase	missense_variant	deleterious	0
Cadenza1684	chr1D.424989322	TraesCS1D02G334800.1	Lysine--trna ligase	intron_variant	NULL	NULL
Cadenza1684	chr1D.426405756	TraesCS1D02G336200.1	Rac-like GTP binding protein	missense_variant	tolerated	0.25
Cadenza1684	chr1D.427629302	TraesCS1D02G338500.1	28 kDa heat-and acid-stable phosphoprotein	intron_variant	NULL	NULL
Cadenza1684	chr1D.427629646	TraesCS1D02G338500.1	28 kDa heat-and acid-stable phosphoprotein	intron_variant	NULL	NULL
Cadenza1684	chr1D.427705650	TraesCS1D02G338700.1	FAD-binding Berberine family protein	synonymous_variant	NULL	NULL
Cadenza1684	chr1D.430413738	TraesCS1D02G340400.1	Trehalose-6-phosphate synthase 6	missense_variant	deleterious	0.02
Cadenza1684	chr1D.430469129	TraesCS1D02G340800.1	Protein FLOWERING LOCUS T	intron_variant	NULL	NULL
Cadenza1684	chr1D.431823516	TraesCS1D02G342000.1	WD40 repeat-like protein	synonymous_variant	NULL	NULL
Cadenza1684	chr1D.432339093	TraesCS1D02G343200.1	Sugar transporter family protein	synonymous_variant	NULL	NULL
Cadenza1684	chr1D.432786530	TraesCS1D02G343900.1	Histidine phosphotransfer protein	intron_variant	NULL	NULL
Cadenza1684	chr1D.432793234	TraesCS1D02G344000.2	Lon protease	intron_variant	NULL	NULL
Cadenza1684	chr1D.432793234	TraesCS1D02G344000.1	Lon protease	intron_variant	NULL	NULL
Cadenza1684	chr1D.433274610	TraesCS1D02G345100.2	ABC(ATP-binding) family transporter	3_prime_UTR_variant	NULL	NULL
Cadenza1684	chr1D.433274610	TraesCS1D02G345100.1	ABC(ATP-binding) family transporter	3_prime_UTR_variant	NULL	NULL
Cadenza1684	chr1D.433373934	TraesCS1D02G345300.1	ATP-binding cassette transporter subfamily A member	stop_gained	NULL	NULL
Cadenza1684	chr1D.434274031	TraesCS1D02G347000.1	Receptor-like protein kinase	synonymous_variant	NULL	NULL
Cadenza1684	chr1D.435152167	TraesCS1D02G348100.1	Receptor-like protein kinase	intron_variant			splice_region_variant	NULL	NULL
Cadenza1684	chr1D.435754282	TraesCS1D02G349500.1	F-box protein	splice_donor_variant	NULL	NULL
Cadenza1684	chr1D.437000302	TraesCS1D02G351800.1	Cytochrome P450	missense_variant	deleterious	0
Cadenza1684	chr1D.437444540	TraesCS1D02G352300.1	DNA polymerase III subunit	missense_variant	deleterious	0
Cadenza1684	chr1D.437444540	TraesCS1D02G352300.2	DNA polymerase III subunit	missense_variant	deleterious	0
Cadenza1684	chr1D.437447469	TraesCS1D02G352300.1	DNA polymerase III subunit	intron_variant	NULL	NULL
Cadenza1684	chr1D.437447469	TraesCS1D02G352300.2	DNA polymerase III subunit	intron_variant	NULL	NULL
Cadenza1684	chr1D.438257546	TraesCS1D02G352700.1	ALA-interacting subunit 3	synonymous_variant	NULL	NULL
Cadenza1684	chr1D.439867689	TraesCS1D02G354900.1	DUF616 family protein	synonymous_variant			splice_region_variant	NULL	NULL
Cadenza1684	chr1D.439874688	TraesCS1D02G355100.1	Pathogenesis-related protein PR-4	synonymous_variant	NULL	NULL
Cadenza1684	chr1D.440043307	TraesCS1D02G355400.1	Cleavage and polyadenylation specificity factor subunit 5	intron_variant	NULL	NULL
Cadenza1684	chr1D.440401311	TraesCS1D02G355800.1	RNA binding protein	missense_variant	tolerated	0.96
Cadenza1684	chr1D.441070124	TraesCS1D02G356900.3	Starch synthase	intron_variant	NULL	NULL
Cadenza1684	chr1D.441070124	TraesCS1D02G356900.1	Starch synthase	intron_variant	NULL	NULL
Cadenza1684	chr1D.441070124	TraesCS1D02G356900.4	Starch synthase	intron_variant	NULL	NULL
Cadenza1684	chr1D.441070124	TraesCS1D02G356900.2	Starch synthase	intron_variant	NULL	NULL
Cadenza1684	chr1D.441071393	TraesCS1D02G356900.3	Starch synthase	missense_variant	tolerated	0.12
Cadenza1684	chr1D.441071393	TraesCS1D02G356900.1	Starch synthase	missense_variant	tolerated	0.13
Cadenza1684	chr1D.441071393	TraesCS1D02G356900.4	Starch synthase	missense_variant	tolerated	0.12
Cadenza1684	chr1D.441071393	TraesCS1D02G356900.2	Starch synthase	missense_variant	tolerated	0.13
Cadenza1684	chr1D.441205782	TraesCS1D02G357100.1	NADH-quinone oxidoreductase subunit B	intron_variant	NULL	NULL
Cadenza1684	chr1D.442052215	TraesCS1D02G358400.1	Calcineurin B-like protein	3_prime_UTR_variant	NULL	NULL
Cadenza1684	chr1D.443823988	TraesCS1D02G361000.1	Choline/ethanolamine kinase	intron_variant	NULL	NULL
Cadenza1684	chr1D.444857765	TraesCS1D02G362700.1	Aldehyde dehydrogenase	stop_gained	NULL	NULL
Cadenza1684	chr1D.444860745	TraesCS1D02G362700.1	Aldehyde dehydrogenase	synonymous_variant	NULL	NULL
Cadenza1684	chr1D.445059735	TraesCS1D02G363400.1	Myosin	synonymous_variant	NULL	NULL
Cadenza1684	chr1D.445540947	TraesCS1D02G364800.1	Mitochondrial carrier family	stop_gained	NULL	NULL
Cadenza1684	chr1D.445641039	TraesCS1D02G365200.1	Bidirectional sugar transporter SWEET	missense_variant	tolerated	0.41
Cadenza1684	chr1D.447759063	TraesCS1D02G368100.1	Vesicle transport V-SNARE protein	intron_variant	NULL	NULL
Cadenza1684	chr1D.447776111	TraesCS1D02G368200.1	Vesicle transport v-SNARE family protein	intron_variant	NULL	NULL
Cadenza1684	chr1D.448239924	TraesCS1D02G369000.1	Phosphopantetheine adenylyltransferase	5_prime_UTR_variant	NULL	NULL
Cadenza1684	chr1D.449211136	TraesCS1D02G370400.1	Disease resistance protein (NBS-LRR class) family	synonymous_variant	NULL	NULL
Cadenza1684	chr1D.449280265	TraesCS1D02G370600.1	Phospholipase D	3_prime_UTR_variant	NULL	NULL
Cadenza1684	chr1D.449457284	TraesCS1D02G371000.3	AP-1 complex subunit mu-1	synonymous_variant	NULL	NULL
Cadenza1684	chr1D.449457284	TraesCS1D02G371000.1	AP-1 complex subunit mu-1	synonymous_variant	NULL	NULL
Cadenza1684	chr1D.449457284	TraesCS1D02G371000.2	AP-1 complex subunit mu-1	synonymous_variant	NULL	NULL
Cadenza1684	chr1D.451129266	TraesCS1D02G373000.1	Transcription factor GTE1	intron_variant	NULL	NULL
Cadenza1684	chr1D.451876352	TraesCS1D02G374300.1	ABC transporter B family protein	intron_variant	NULL	NULL
Cadenza1684	chr1D.452337696	TraesCS1D02G375200.1	Chlorophyll a-b binding protein	synonymous_variant	NULL	NULL
Cadenza1684	chr1D.452481034	TraesCS1D02G375700.1	Methyltransferase	intron_variant	NULL	NULL
Cadenza1684	chr1D.453292948	TraesCS1D02G377000.1	F-box protein	missense_variant	tolerated	0.25
Cadenza1684	chr1D.454177510	TraesCS1D02G378100.1	Disease resistance protein (CC-NBS-LRR class) family	missense_variant	deleterious - low confidence	0.02
Cadenza1684	chr1D.455749597	TraesCS1D02G379500.2	Ankyrin repeat-containing protein	missense_variant	tolerated	0.09
Cadenza1684	chr1D.455749597	TraesCS1D02G379500.1	Ankyrin repeat-containing protein	missense_variant	tolerated	0.1
Cadenza1684	chr1D.455795226	TraesCS1D02G380300.1	Disease resistance protein (TIR-NBS-LRR class)	missense_variant	tolerated	0.35
Cadenza1684	chr1D.455795487	TraesCS1D02G380300.1	Disease resistance protein (TIR-NBS-LRR class)	missense_variant	tolerated	0.12
Cadenza1684	chr1D.455804625	TraesCS1D02G380400.1	Reticulon-like protein	upstream_gene_variant	NULL	NULL
Cadenza1684	chr1D.456653435	TraesCS1D02G381500.1	Disease resistance protein (NBS-LRR class) family	intron_variant	NULL	NULL
Cadenza1684	chr1D.458138839	TraesCS1D02G383700.1	F-box protein	synonymous_variant	NULL	NULL
Cadenza1684	chr1D.458138839	TraesCS1D02G383700.2	F-box protein	synonymous_variant	NULL	NULL
Cadenza1684	chr1D.458428731	TraesCS1D02G384700.1	General transcription factor 3C polypeptide 5	splice_acceptor_variant	NULL	NULL
Cadenza1684	chr1D.458678765	TraesCS1D02G385200.1	Sulfhydryl oxidase	missense_variant	deleterious	0
Cadenza1684	chr1D.458678765	TraesCS1D02G385200.2	Sulfhydryl oxidase	missense_variant	deleterious	0
Cadenza1684	chr1D.459030549	TraesCS1D02G386200.1	Rp1-like protein	synonymous_variant	NULL	NULL
Cadenza1684	chr1D.460151420	TraesCS1D02G387600.1	Disease resistance protein RPM1	missense_variant	tolerated	1
Cadenza1684	chr1D.460867182	TraesCS1D02G389000.1	ER membrane protein complex subunit 6	intron_variant	NULL	NULL
Cadenza1684	chr1D.461906940	TraesCS1D02G390500.1	Asparagine synthetase	missense_variant	deleterious	0.01
Cadenza1684	chr1D.462462140	TraesCS1D02G392400.1	DNA replication complex GINS protein PSF2	5_prime_UTR_variant	NULL	NULL
Cadenza1684	chr1D.462462162	TraesCS1D02G392400.1	DNA replication complex GINS protein PSF2	5_prime_UTR_variant	NULL	NULL
Cadenza1684	chr1D.462462182	TraesCS1D02G392400.1	DNA replication complex GINS protein PSF2	5_prime_UTR_variant	NULL	NULL
Cadenza1684	chr1D.463282990	TraesCS1D02G393900.1	Purine permease	missense_variant	deleterious	0
Cadenza1684	chr1D.463998463	TraesCS1D02G395200.1	Eukaryotic aspartyl protease family protein	synonymous_variant	NULL	NULL
Cadenza1684	chr1D.464142644	TraesCS1D02G395700.2	ARM repeat superfamily protein	intron_variant	NULL	NULL
Cadenza1684	chr1D.464142644	TraesCS1D02G395700.1	ARM repeat superfamily protein	intron_variant	NULL	NULL
Cadenza1684	chr1D.464147546	TraesCS1D02G395700.2	ARM repeat superfamily protein	intron_variant	NULL	NULL
Cadenza1684	chr1D.464147546	TraesCS1D02G395700.1	ARM repeat superfamily protein	intron_variant	NULL	NULL
Cadenza1684	chr1D.464320054	TraesCS1D02G395900.1	TSA: Wollemia nobilis Ref_Wollemi_Transcript_14910_3291 transcribed RNA sequence	missense_variant	deleterious	0.01
Cadenza1684	chr1D.464820100	TraesCS1D02G396700.1	Alpha/beta-Hydrolases superfamily protein	missense_variant	deleterious	0.01
Cadenza1684	chr1D.464835675	TraesCS1D02G396800.1	Oxidoreductase	intron_variant	NULL	NULL
Cadenza1684	chr1D.465147044	TraesCS1D02G397800.1	Glyoxal oxidase	synonymous_variant	NULL	NULL
Cadenza1684	chr1D.465260652	TraesCS1D02G398000.1	Hydrophobic family protein	downstream_gene_variant	NULL	NULL
Cadenza1684	chr1D.465446236	TraesCS1D02G398300.1	Disease resistance protein (NBS-LRR class) family	synonymous_variant	NULL	NULL
Cadenza1684	chr1D.465537271	TraesCS1D02G398600.1	UV-B-induced protein	3_prime_UTR_variant	NULL	NULL
Cadenza1684	chr1D.466387516	TraesCS1D02G399900.1	Leucine-rich repeat receptor-like protein kinase family protein	missense_variant	deleterious	0
Cadenza1684	chr1D.466480557	TraesCS1D02G400100.1	Photosystem I reaction center subunit VI	synonymous_variant	NULL	NULL
Cadenza1684	chr1D.467300143	TraesCS1D02G400800.1	Gibberellin 2-oxidase	intron_variant	NULL	NULL
Cadenza1684	chr1D.467812650	TraesCS1D02G402900.1	Collagen alpha-3(VI) chain	missense_variant	tolerated - low confidence	0.49
Cadenza1684	chr1D.468468883	TraesCS1D02G403700.1	Homeobox protein	missense_variant	deleterious	0
Cadenza1684	chr1D.468479044	TraesCS1D02G403700.1	Homeobox protein	intron_variant	NULL	NULL
Cadenza1684	chr1D.470729324	TraesCS1D02G408300.1	Dehydrin 3 protein	missense_variant	deleterious	0
Cadenza1684	chr1D.470894842	TraesCS1D02G408800.1	Ubiquitin carboxyl-terminal hydrolase 2	missense_variant	tolerated - low confidence	0.21
Cadenza1684	chr1D.472529369	TraesCS1D02G411000.1	Cold acclimation protein	intron_variant			splice_region_variant	NULL	NULL
Cadenza1684	chr1D.473709850	TraesCS1D02G412300.1	Subtilisin-like protease	synonymous_variant	NULL	NULL
Cadenza1684	chr1D.474055774	TraesCS1D02G413700.1	Sugar transporter protein	synonymous_variant	NULL	NULL
Cadenza1684	chr1D.474900718	TraesCS1D02G415700.1	F-box protein	splice_donor_variant	NULL	NULL
Cadenza1684	chr1D.474923256	TraesCS1D02G415900.1	Short chain dehydrogenase/reductase	3_prime_UTR_variant	NULL	NULL
Cadenza1684	chr1D.474923269	TraesCS1D02G415900.1	Short chain dehydrogenase/reductase	3_prime_UTR_variant	NULL	NULL
Cadenza1684	chr1D.474923300	TraesCS1D02G415900.1	Short chain dehydrogenase/reductase	3_prime_UTR_variant	NULL	NULL
Cadenza1684	chr1D.474923301	TraesCS1D02G415900.1	Short chain dehydrogenase/reductase	3_prime_UTR_variant	NULL	NULL
Cadenza1684	chr1D.474923310	TraesCS1D02G415900.1	Short chain dehydrogenase/reductase	3_prime_UTR_variant	NULL	NULL
Cadenza1684	chr1D.474923320	TraesCS1D02G415900.1	Short chain dehydrogenase/reductase	3_prime_UTR_variant	NULL	NULL
Cadenza1684	chr1D.474923323	TraesCS1D02G415900.1	Short chain dehydrogenase/reductase	3_prime_UTR_variant	NULL	NULL
Cadenza1684	chr1D.474923348	TraesCS1D02G415900.1	Short chain dehydrogenase/reductase	3_prime_UTR_variant	NULL	NULL
Cadenza1684	chr1D.475178140	TraesCS1D02G416128.1	#N/A	missense_variant	deleterious	0.04
Cadenza1684	chr1D.476558338	TraesCS1D02G419500.2	Nuclear transcription factor Y subunit B	intron_variant	NULL	NULL
Cadenza1684	chr1D.476558338	TraesCS1D02G419500.1	Nuclear transcription factor Y subunit B	intron_variant	NULL	NULL
Cadenza1684	chr1D.477274336	TraesCS1D02G421300.1	Proteasome subunit beta type	intron_variant	NULL	NULL
Cadenza1684	chr1D.478145444	TraesCS1D02G422800.3	Mitogen-activated protein kinase	intron_variant			splice_region_variant	NULL	NULL
Cadenza1684	chr1D.478145444	TraesCS1D02G422800.1	Mitogen-activated protein kinase	intron_variant			splice_region_variant	NULL	NULL
Cadenza1684	chr1D.478145444	TraesCS1D02G422800.2	Mitogen-activated protein kinase	intron_variant			splice_region_variant	NULL	NULL
Cadenza1684	chr1D.478154477	TraesCS1D02G422900.1	Auxin efflux carrier component	intron_variant	NULL	NULL
Cadenza1684	chr1D.479759417	TraesCS1D02G427000.1	RADIALIS-like transcription factor	5_prime_UTR_variant	NULL	NULL
Cadenza1684	chr1D.480401816	TraesCS1D02G428000.1	Phosphatidate cytidylyltransferase	missense_variant	deleterious	0.01
Cadenza1684	chr1D.480438351	TraesCS1D02G428100.2	50S ribosomal protein L15	synonymous_variant	NULL	NULL
Cadenza1684	chr1D.480438351	TraesCS1D02G428100.1	50S ribosomal protein L15	synonymous_variant	NULL	NULL
Cadenza1684	chr1D.480576948	TraesCS1D02G428400.1	Chaperone protein DnaJ	synonymous_variant	NULL	NULL
Cadenza1684	chr1D.480893400	TraesCS1D02G428900.1	Mitogen-activated protein kinase	missense_variant	tolerated - low confidence	0.1
Cadenza1684	chr1D.481331341	TraesCS1D02G429700.2	ADP-ribosylation factor	intron_variant	NULL	NULL
Cadenza1684	chr1D.481331341	TraesCS1D02G429700.1	ADP-ribosylation factor	synonymous_variant			splice_region_variant	NULL	NULL
Cadenza1684	chr1D.481387960	TraesCS1D02G430300.1	Asparagine synthetase	intron_variant	NULL	NULL
Cadenza1684	chr1D.482492710	TraesCS1D02G433100.1	S-type anion channel	intron_variant	NULL	NULL
Cadenza1684	chr1D.483674001	TraesCS1D02G434400.1	Transducin/WD40 repeat protein	intron_variant			splice_region_variant	NULL	NULL
Cadenza1684	chr1D.485718053	TraesCS1D02G439900.1	E3 ubiquitin-protein ligase MARCH6	missense_variant	tolerated	0.61
Cadenza1684	chr1D.485718066	TraesCS1D02G439900.1	E3 ubiquitin-protein ligase MARCH6	synonymous_variant	NULL	NULL
Cadenza1684	chr1D.485718069	TraesCS1D02G439900.1	E3 ubiquitin-protein ligase MARCH6	synonymous_variant	NULL	NULL
Cadenza1684	chr1D.485718079	TraesCS1D02G439900.1	E3 ubiquitin-protein ligase MARCH6	missense_variant	tolerated	1
Cadenza1684	chr1D.485718081	TraesCS1D02G439900.1	E3 ubiquitin-protein ligase MARCH6	synonymous_variant	NULL	NULL
Cadenza1684	chr1D.487566227	TraesCS1D02G444100.1	Sigma factor sigB regulation protein rsbQ	synonymous_variant	NULL	NULL
Cadenza1684	chr1D.488573493	TraesCS1D02G445700.1	DNA damage-binding protein 1	intron_variant	NULL	NULL
Cadenza1684	chr1D.488573499	TraesCS1D02G445700.1	DNA damage-binding protein 1	intron_variant	NULL	NULL
Cadenza1684	chr1D.492409029	TraesCS1D02G449900.2	Mitochondrial outer membrane porin	intron_variant	NULL	NULL
Cadenza1684	chr1D.492409029	TraesCS1D02G449900.1	Mitochondrial outer membrane porin	intron_variant	NULL	NULL
Cadenza1684	chr1D.493605674	TraesCS1D02G451300.1	ATP-dependent RNA helicase	synonymous_variant	NULL	NULL
Cadenza1684	chr1D.493930110	TraesCS1D02G452300.1	Nucleoside diphosphate kinase	3_prime_UTR_variant	NULL	NULL
Cadenza1684	chr1D.493930114	TraesCS1D02G452300.1	Nucleoside diphosphate kinase	3_prime_UTR_variant	NULL	NULL
Cadenza1684	chr1D.493937324	TraesCS1D02G452400.1	Pleckstrin-like (PH) domain protein	5_prime_UTR_variant	NULL	NULL
Cadenza1684	chr1D.494013271	TraesCS1D02G452700.1	Non-specific serine/threonine protein kinase	missense_variant	tolerated	0.08
Cadenza1684	chr1D.495125053	TraesCS1D02G454500.1	Rho GDP-dissociation inhibitor 1	missense_variant	deleterious	0.04
Cadenza1684	chr2A.390771	TraesCS2A02G000600.1	Reductase 1	intron_variant	NULL	NULL
Cadenza1684	chr2A.1164065	TraesCS2A02G002100.1	F-box family protein	stop_gained	NULL	NULL
Cadenza1684	chr2A.1872955	TraesCS2A02G003100.1	NBS-LRR disease resistance protein-like protein	missense_variant	tolerated	0.05
Cadenza1684	chr2A.1872958	TraesCS2A02G003100.1	NBS-LRR disease resistance protein-like protein	synonymous_variant	NULL	NULL
Cadenza1684	chr2A.2477647	TraesCS2A02G004700.1	G-patch domain-containing protein	intron_variant	NULL	NULL
Cadenza1684	chr2A.2656313	TraesCS2A02G005100.1	Cytochrome P450	missense_variant	tolerated	0.34
Cadenza1684	chr2A.2861972	TraesCS2A02G006300.1	Cytochrome P450 family protein	missense_variant	deleterious	0
Cadenza1684	chr2A.2881206	TraesCS2A02G006500.1	NBS-LRR disease resistance protein-like protein	missense_variant	tolerated	0.96
Cadenza1684	chr2A.3795333	TraesCS2A02G009400.1	Arginine/serine-rich splicing factor	3_prime_UTR_variant	NULL	NULL
Cadenza1684	chr2A.3795333	TraesCS2A02G009300.1	Pentatricopeptide repeat-containing protein	synonymous_variant	NULL	NULL
Cadenza1684	chr2A.3817240	TraesCS2A02G009500.1	Glycosyltransferase	synonymous_variant	NULL	NULL
Cadenza1684	chr2A.3965455	TraesCS2A02G010200.1	StAR-related lipid transfer protein	synonymous_variant	NULL	NULL
Cadenza1684	chr2A.3965455	TraesCS2A02G010200.2	StAR-related lipid transfer protein	synonymous_variant	NULL	NULL
Cadenza1684	chr2A.3966238	TraesCS2A02G010200.1	StAR-related lipid transfer protein	missense_variant	tolerated	0.06
Cadenza1684	chr2A.3966238	TraesCS2A02G010200.2	StAR-related lipid transfer protein	missense_variant	tolerated	0.06
Cadenza1684	chr2A.4085042	TraesCS2A02G010600.1	Mediator of RNA polymerase II transcription subunit 15a	intron_variant	NULL	NULL
Cadenza1684	chr2A.4085042	TraesCS2A02G010600.2	Mediator of RNA polymerase II transcription subunit 15a	intron_variant	NULL	NULL
Cadenza1684	chr2A.4168116	TraesCS2A02G011100.1	TOM1-like protein 2	3_prime_UTR_variant	NULL	NULL
Cadenza1684	chr2A.4312044	TraesCS2A02G011600.1	Werner Syndrome-like exonuclease	intron_variant	NULL	NULL
Cadenza1684	chr2A.4312087	TraesCS2A02G011600.1	Werner Syndrome-like exonuclease	intron_variant	NULL	NULL
Cadenza1684	chr2A.4349129	TraesCS2A02G011700.1	cytochrome oxidase complex assembly protein	intron_variant	NULL	NULL
Cadenza1684	chr2A.4969077	TraesCS2A02G012700.1	Cell differentiation protein RCD1	missense_variant	deleterious	0.02
Cadenza1684	chr2A.5711183	TraesCS2A02G014400.1	Aspartyl/glutamyl-tRNA(Asn/Gln) amidotransferase subunit C	downstream_gene_variant	NULL	NULL
Cadenza1684	chr2A.5711183	TraesCS2A02G014400.2	Aspartyl/glutamyl-tRNA(Asn/Gln) amidotransferase subunit C	intron_variant	NULL	NULL
Cadenza1684	chr2A.9121578	TraesCS2A02G019800.1	Disease resistance protein RGA2	missense_variant	tolerated	0.92
Cadenza1684	chr2A.9121593	TraesCS2A02G019800.1	Disease resistance protein RGA2	missense_variant	tolerated	0.18
Cadenza1684	chr2A.9121756	TraesCS2A02G019800.1	Disease resistance protein RGA2	upstream_gene_variant	NULL	NULL
Cadenza1684	chr2A.9121757	TraesCS2A02G019800.1	Disease resistance protein RGA2	upstream_gene_variant	NULL	NULL
Cadenza1684	chr2A.9778049	TraesCS2A02G020600.1	transmembrane protein	missense_variant	tolerated	0.23
Cadenza1684	chr2A.11994178	TraesCS2A02G025200.1	Glutamyl-tRNA (Gln) amidotransferase subunit A	synonymous_variant	NULL	NULL
Cadenza1684	chr2A.12072782	TraesCS2A02G025600.1	Chalcone synthase	missense_variant	tolerated	0.18
Cadenza1684	chr2A.12336790	TraesCS2A02G027000.2	Actin-related protein	intron_variant	NULL	NULL
Cadenza1684	chr2A.12336790	TraesCS2A02G027000.1	Actin-related protein	intron_variant	NULL	NULL
Cadenza1684	chr2A.12912341	TraesCS2A02G028000.1	Glycosyltransferase	missense_variant	deleterious	0
Cadenza1684	chr2A.13069055	TraesCS2A02G029200.1	Glycosyltransferase	upstream_gene_variant	NULL	NULL
Cadenza1684	chr2A.13069055	TraesCS2A02G029200.2	Glycosyltransferase	upstream_gene_variant	NULL	NULL
Cadenza1684	chr2A.13438178	TraesCS2A02G029900.1	Disease resistance protein	missense_variant	tolerated	0.1
Cadenza1684	chr2A.14328814	TraesCS2A02G031100.1	Exocyst complex component	synonymous_variant	NULL	NULL
Cadenza1684	chr2A.15002064	TraesCS2A02G033700.1	Heat shock protein 90	synonymous_variant	NULL	NULL
Cadenza1684	chr2A.15007447	TraesCS2A02G033800.1	nuclear fusion defective 6	missense_variant	deleterious	0.01
Cadenza1684	chr2A.16433911	TraesCS2A02G039400.1	Beta-glucosidase	synonymous_variant	NULL	NULL
Cadenza1684	chr2A.16465133	TraesCS2A02G039500.1	Histone acetyltransferase	intron_variant	NULL	NULL
Cadenza1684	chr2A.16465133	TraesCS2A02G039500.3	Histone acetyltransferase	intron_variant	NULL	NULL
Cadenza1684	chr2A.16465133	TraesCS2A02G039500.2	Histone acetyltransferase	intron_variant	NULL	NULL
Cadenza1684	chr2A.16987952	TraesCS2A02G042300.1	Phosphoglycerate mutase-like protein	intron_variant	NULL	NULL
Cadenza1684	chr2A.16987965	TraesCS2A02G042300.1	Phosphoglycerate mutase-like protein	intron_variant	NULL	NULL
Cadenza1684	chr2A.16987967	TraesCS2A02G042300.1	Phosphoglycerate mutase-like protein	intron_variant	NULL	NULL
Cadenza1684	chr2A.16988083	TraesCS2A02G042300.1	Phosphoglycerate mutase-like protein	intron_variant	NULL	NULL
Cadenza1684	chr2A.18179426	TraesCS2A02G046600.1	Sugar transporter	intron_variant	NULL	NULL
Cadenza1684	chr2A.19567268	TraesCS2A02G050500.1	Dirigent protein	synonymous_variant	NULL	NULL
Cadenza1684	chr2A.23968186	TraesCS2A02G056300.1	Glycosyltransferase	synonymous_variant	NULL	NULL
Cadenza1684	chr2A.24029657	TraesCS2A02G056700.1	Sulfotransferase	stop_gained	NULL	NULL
Cadenza1684	chr2A.24115147	TraesCS2A02G056900.1	Multidrug resistance protein ABC transporter family protein	intron_variant	NULL	NULL
Cadenza1684	chr2A.24174637	TraesCS2A02G057500.1	Leucine-rich repeat receptor-like protein kinase family protein	missense_variant	tolerated	0.29
Cadenza1684	chr2A.24301214	TraesCS2A02G057900.1	Calcium-dependent lipid-binding (CaLB domain) family protein	missense_variant	deleterious - low confidence	0
Cadenza1684	chr2A.27434679	TraesCS2A02G061100.3	Cleavage and polyadenylation specificity factor subunit 1	intron_variant	NULL	NULL
Cadenza1684	chr2A.27434679	TraesCS2A02G061100.2	Cleavage and polyadenylation specificity factor subunit 1	intron_variant	NULL	NULL
Cadenza1684	chr2A.27434679	TraesCS2A02G061100.4	Cleavage and polyadenylation specificity factor subunit 1	intron_variant	NULL	NULL
Cadenza1684	chr2A.27434679	TraesCS2A02G061100.1	Cleavage and polyadenylation specificity factor subunit 1	intron_variant	NULL	NULL
Cadenza1684	chr2A.27628418	TraesCS2A02G061900.1	Proline-rich protein	5_prime_UTR_variant	NULL	NULL
Cadenza1684	chr2A.29149807	TraesCS2A02G064800.1	Protein DETOXIFICATION	missense_variant	tolerated	0.1
Cadenza1684	chr2A.29290045	TraesCS2A02G065000.1	Prostaglandin E synthase 2	intron_variant	NULL	NULL
Cadenza1684	chr2A.29653375	TraesCS2A02G065600.1	2-oxoglutarate (2OG) and Fe(II)-dependent oxygenase superfamily protein	intron_variant	NULL	NULL
Cadenza1684	chr2A.29878105	TraesCS2A02G066200.1	40S ribosomal protein S6	synonymous_variant	NULL	NULL
Cadenza1684	chr2A.30304351	TraesCS2A02G069000.1	Receptor-kinase	3_prime_UTR_variant	NULL	NULL
Cadenza1684	chr2A.30461624	TraesCS2A02G069400.1	Acetyl-CoA carboxylase	missense_variant	tolerated	1
Cadenza1684	chr2A.30552168	TraesCS2A02G069500.1	FACT complex subunit SPT16	missense_variant	tolerated	0.15
Cadenza1684	chr2A.31176108	TraesCS2A02G070700.2	Disease resistance protein (TIR-NBS-LRR class) family	synonymous_variant	NULL	NULL
Cadenza1684	chr2A.31176108	TraesCS2A02G070700.1	Disease resistance protein (TIR-NBS-LRR class) family	synonymous_variant	NULL	NULL
Cadenza1684	chr2A.31201196	TraesCS2A02G070800.1	Glycosyltransferase	synonymous_variant	NULL	NULL
Cadenza1684	chr2A.31785346	TraesCS2A02G071300.1	NBS-LRR disease resistance protein	synonymous_variant	NULL	NULL
Cadenza1684	chr2A.31809982	TraesCS2A02G071300.1	NBS-LRR disease resistance protein	missense_variant	deleterious	0
Cadenza1684	chr2A.31811604	TraesCS2A02G071300.1	NBS-LRR disease resistance protein	3_prime_UTR_variant	NULL	NULL
Cadenza1684	chr2A.31956946	TraesCS2A02G071800.1	Receptor-like protein kinase	intron_variant	NULL	NULL
Cadenza1684	chr2A.32774082	TraesCS2A02G074300.1	F-box domain containing protein	synonymous_variant	NULL	NULL
Cadenza1684	chr2A.33337991	TraesCS2A02G075200.1	1-deoxy-D-xylulose-5-phosphate synthase	intron_variant			splice_region_variant	NULL	NULL
Cadenza1684	chr2A.36042610	TraesCS2A02G079400.1	Peptide transporter family protein	missense_variant	tolerated	0.79
Cadenza1684	chr2A.36657924	TraesCS2A02G080800.1	Expansin protein	missense_variant	tolerated	0.12
Cadenza1684	chr2A.37090732	TraesCS2A02G082200.1	Arogenate dehydratase	missense_variant	deleterious	0
Cadenza1684	chr2A.39468554	TraesCS2A02G086000.1	Dirigent protein	synonymous_variant	NULL	NULL
Cadenza1684	chr2A.43180156	TraesCS2A02G090200.1	Zinc-finger protein	synonymous_variant	NULL	NULL
Cadenza1684	chr2A.43200301	TraesCS2A02G090300.1	disease resistance family protein / LRR family protein	synonymous_variant	NULL	NULL
Cadenza1684	chr2A.46108799	TraesCS2A02G092700.2	ACT domain-containing protein	missense_variant	deleterious	0
Cadenza1684	chr2A.46108799	TraesCS2A02G092700.1	ACT domain-containing protein	missense_variant	deleterious	0
Cadenza1684	chr2A.50056856	TraesCS2A02G096300.1	Leucine-rich repeat (LRR) family protein	intron_variant	NULL	NULL
Cadenza1684	chr2A.50056856	TraesCS2A02G096300.2	Leucine-rich repeat (LRR) family protein	intron_variant	NULL	NULL
Cadenza1684	chr2A.51041212	TraesCS2A02G097400.1	Hexosyltransferase	intron_variant	NULL	NULL
Cadenza1684	chr2A.51563016	TraesCS2A02G097800.1	Guanine nucleotide-binding-like protein	missense_variant	deleterious	0.02
Cadenza1684	chr2A.53604010	TraesCS2A02G100500.1	Myb family transcription factor APL	missense_variant	deleterious	0
Cadenza1684	chr2A.53604010	TraesCS2A02G100500.2	Myb family transcription factor APL	missense_variant	deleterious - low confidence	0
Cadenza1684	chr2A.53609231	TraesCS2A02G100600.1	Myb family transcription factor APL	missense_variant	deleterious	0
Cadenza1684	chr2A.54112142	TraesCS2A02G101100.1	NAC domain protein	intron_variant	NULL	NULL
Cadenza1684	chr2A.56934964	TraesCS2A02G103300.1	ATP-dependent RNA helicase DeaD	missense_variant	tolerated	0.3
Cadenza1684	chr2A.57839957	TraesCS2A02G104600.1	extra-large G-like protein	missense_variant	tolerated	0.4
Cadenza1684	chr2A.58004592	TraesCS2A02G105500.1	Vacuolar sorting receptor family protein	synonymous_variant	NULL	NULL
Cadenza1684	chr2A.58365368	TraesCS2A02G105900.2	Alpha-galactosidase	missense_variant	tolerated	0.2
Cadenza1684	chr2A.58365368	TraesCS2A02G105900.1	Alpha-galactosidase	missense_variant	tolerated	0.13
Cadenza1684	chr2A.59062812	TraesCS2A02G106800.1	Thiamin pyrophosphokinase 1	intron_variant	NULL	NULL
Cadenza1684	chr2A.59323834	TraesCS2A02G107000.1	Non-specific serine/threonine protein kinase	missense_variant	tolerated	0.08
Cadenza1684	chr2A.59588125	TraesCS2A02G107200.1	Peroxidase	synonymous_variant	NULL	NULL
Cadenza1684	chr2A.59718715	TraesCS2A02G107300.1	Peroxidase	synonymous_variant	NULL	NULL
Cadenza1684	chr2A.59718715	TraesCS2A02G107300.2	Peroxidase	synonymous_variant	NULL	NULL
Cadenza1684	chr2A.60806285	TraesCS2A02G108800.2	BHLH transcription factor	missense_variant	deleterious	0.01
Cadenza1684	chr2A.60806285	TraesCS2A02G108800.1	BHLH transcription factor	missense_variant	deleterious	0
Cadenza1684	chr2A.61349882	TraesCS2A02G109400.1	Aspartic proteinase nepenthesin-1	missense_variant	deleterious	0
Cadenza1684	chr2A.62359416	TraesCS2A02G110900.4	NBS-LRR disease resistance protein-like protein	missense_variant	tolerated	0.37
Cadenza1684	chr2A.62359416	TraesCS2A02G110900.3	NBS-LRR disease resistance protein-like protein	missense_variant	tolerated	0.37
Cadenza1684	chr2A.62359416	TraesCS2A02G110900.1	NBS-LRR disease resistance protein-like protein	missense_variant	tolerated	0.3
Cadenza1684	chr2A.62359416	TraesCS2A02G110900.2	NBS-LRR disease resistance protein-like protein	missense_variant	tolerated	0.47
Cadenza1684	chr2A.62360155	TraesCS2A02G110900.4	NBS-LRR disease resistance protein-like protein	missense_variant	tolerated	0.21
Cadenza1684	chr2A.62360155	TraesCS2A02G110900.3	NBS-LRR disease resistance protein-like protein	missense_variant	tolerated	0.21
Cadenza1684	chr2A.62360155	TraesCS2A02G110900.1	NBS-LRR disease resistance protein-like protein	missense_variant	tolerated	0.19
Cadenza1684	chr2A.62360155	TraesCS2A02G110900.2	NBS-LRR disease resistance protein-like protein	missense_variant	tolerated	0.15
Cadenza1684	chr2A.62700793	TraesCS2A02G111500.1	Fructokinase-2	missense_variant	tolerated	0.2
Cadenza1684	chr2A.63800631	TraesCS2A02G112900.2	Ubiquitin-like-specific protease ESD4	intron_variant	NULL	NULL
Cadenza1684	chr2A.63800631	TraesCS2A02G112900.1	Ubiquitin-like-specific protease ESD4	intron_variant	NULL	NULL
Cadenza1684	chr2A.65813127	TraesCS2A02G115300.1	Calcium-dependent lipid-binding (CaLB domain) family protein	missense_variant	deleterious - low confidence	0
Cadenza1684	chr2A.65997236	TraesCS2A02G115600.1	Aspartic proteinase nepenthesin-1	missense_variant	tolerated	0.29
Cadenza1684	chr2A.67068086	TraesCS2A02G117000.1	GTPase obg	intron_variant	NULL	NULL
Cadenza1684	chr2A.67068086	TraesCS2A02G117000.2	GTPase obg	intron_variant	NULL	NULL
Cadenza1684	chr2A.67970467	TraesCS2A02G117600.1	Ankyrin repeat protein-like	intron_variant	NULL	NULL
Cadenza1684	chr2A.67970467	TraesCS2A02G117600.2	Ankyrin repeat protein-like	intron_variant	NULL	NULL
Cadenza1684	chr2A.70102541	TraesCS2A02G119600.1	CONSTANS-like zinc finger protein	synonymous_variant	NULL	NULL
Cadenza1684	chr2A.70102541	TraesCS2A02G119600.2	CONSTANS-like zinc finger protein	synonymous_variant	NULL	NULL
Cadenza1684	chr2A.70283588	TraesCS2A02G120100.1	Photosystem II reaction center protein M	missense_variant	tolerated - low confidence	0.25
Cadenza1684	chr2A.70976808	TraesCS2A02G121100.1	Kinase interacting (KIP1-like) family protein	missense_variant	tolerated	0.15
Cadenza1684	chr2A.71435266	TraesCS2A02G121800.1	Short-chain dehydrogenase/reductase	synonymous_variant	NULL	NULL
Cadenza1684	chr2A.71589646	TraesCS2A02G122000.2	Membrane-associated 30 kDa	synonymous_variant	NULL	NULL
Cadenza1684	chr2A.71589646	TraesCS2A02G122000.1	Membrane-associated 30 kDa	synonymous_variant	NULL	NULL
Cadenza1684	chr2A.71589646	TraesCS2A02G122000.3	Membrane-associated 30 kDa	synonymous_variant	NULL	NULL
Cadenza1684	chr2A.72813556	TraesCS2A02G123200.1	FAD-binding Berberine family protein	missense_variant	tolerated	0.14
Cadenza1684	chr2A.73158383	TraesCS2A02G123800.1	4-alpha-glucanotransferase	missense_variant	tolerated	0.83
Cadenza1684	chr2A.73158383	TraesCS2A02G123800.2	4-alpha-glucanotransferase	missense_variant	tolerated	0.82
Cadenza1684	chr2A.73162783	TraesCS2A02G123800.1	4-alpha-glucanotransferase	intron_variant	NULL	NULL
Cadenza1684	chr2A.73162783	TraesCS2A02G123800.2	4-alpha-glucanotransferase	intron_variant	NULL	NULL
Cadenza1684	chr2A.73172169	TraesCS2A02G123900.1	Tyrosine-specific transport protein	intron_variant	NULL	NULL
Cadenza1684	chr2A.73384349	TraesCS2A02G124500.1	F-box domain containing protein	missense_variant	tolerated	0.09
Cadenza1684	chr2A.74138258	TraesCS2A02G125500.1	Nucleolar family protein	intron_variant	NULL	NULL
Cadenza1684	chr2A.74146500	TraesCS2A02G125600.1	Metallo-beta-lactamase-like	synonymous_variant	NULL	NULL
Cadenza1684	chr2A.74790442	TraesCS2A02G126700.1	WD40 repeat-like protein	synonymous_variant	NULL	NULL
Cadenza1684	chr2A.74790442	TraesCS2A02G126700.2	WD40 repeat-like protein	synonymous_variant	NULL	NULL
Cadenza1684	chr2A.74967399	TraesCS2A02G126900.1	Nucleosome-remodeling factor subunit	missense_variant	tolerated - low confidence	0.51
Cadenza1684	chr2A.75291315	TraesCS2A02G127300.2	Phospho-N-acetylmuramoyl-pentapeptide-transferase	synonymous_variant	NULL	NULL
Cadenza1684	chr2A.75291315	TraesCS2A02G127300.1	Phospho-N-acetylmuramoyl-pentapeptide-transferase	synonymous_variant	NULL	NULL
Cadenza1684	chr2A.75578094	TraesCS2A02G127800.1	Pleiotropic drug resistance ABC transporter	intron_variant	NULL	NULL
Cadenza1684	chr2A.75919885	TraesCS2A02G128300.2	Sialyltransferase-like protein 2	intron_variant	NULL	NULL
Cadenza1684	chr2A.75919885	TraesCS2A02G128300.3	Sialyltransferase-like protein 2	intron_variant	NULL	NULL
Cadenza1684	chr2A.75919885	TraesCS2A02G128300.1	Sialyltransferase-like protein 2	intron_variant	NULL	NULL
Cadenza1684	chr2A.76363773	TraesCS2A02G128500.1	ABC transporter	stop_gained	NULL	NULL
Cadenza1684	chr2A.77750919	TraesCS2A02G129900.1	Condensin complex subunit 1	missense_variant	tolerated	0.44
Cadenza1684	chr2A.78599749	TraesCS2A02G130900.1	Aspartic proteinase nepenthesin-1	missense_variant	deleterious	0
Cadenza1684	chr2A.79162113	TraesCS2A02G131500.1	NHL repeat-containing protein	missense_variant	tolerated	0.35
Cadenza1684	chr2A.79162113	TraesCS2A02G131500.2	NHL repeat-containing protein	missense_variant	tolerated	0.33
Cadenza1684	chr2A.80591117	TraesCS2A02G134000.1	Magnesium-chelatase subunit H	missense_variant	tolerated	0.41
Cadenza1684	chr2A.83691066	TraesCS2A02G137800.1	Indole-3-acetic acid-amido synthetase GH3.3	missense_variant	deleterious	0.01
Cadenza1684	chr2A.84975679	TraesCS2A02G140000.1	Mitochondrial inner membrane translocase subunit Tim44	missense_variant	deleterious	0
Cadenza1684	chr2A.85595767	TraesCS2A02G140400.1	DNA repair protein-like protein	synonymous_variant	NULL	NULL
Cadenza1684	chr2A.85595767	TraesCS2A02G140400.2	DNA repair protein-like protein	synonymous_variant	NULL	NULL
Cadenza1684	chr2A.89585651	TraesCS2A02G144600.1	Cold shock protein	missense_variant	deleterious - low confidence	0
Cadenza1684	chr2A.90523684	TraesCS2A02G145500.1	Trafficking protein particle complex subunit 3	intron_variant	NULL	NULL
Cadenza1684	chr2A.93402012	TraesCS2A02G147000.2	Small nuclear RNA activating complex (SNAPc)	5_prime_UTR_variant	NULL	NULL
Cadenza1684	chr2A.93402012	TraesCS2A02G147000.1	Small nuclear RNA activating complex (SNAPc)	5_prime_UTR_variant	NULL	NULL
Cadenza1684	chr2A.93402012	TraesCS2A02G147000.3	Small nuclear RNA activating complex (SNAPc)	5_prime_UTR_variant	NULL	NULL
Cadenza1684	chr2A.93402012	TraesCS2A02G147000.4	Small nuclear RNA activating complex (SNAPc)	5_prime_UTR_variant	NULL	NULL
Cadenza1684	chr2A.93930971	TraesCS2A02G147200.1	Thymidylate kinase	missense_variant	deleterious	0
Cadenza1684	chr2A.96092582	TraesCS2A02G149400.1	Peroxidase	synonymous_variant	NULL	NULL
Cadenza1684	chr2A.97548783	TraesCS2A02G149900.1	Fibroin heavy chain	missense_variant	tolerated - low confidence	0.28
Cadenza1684	chr2A.100114383	TraesCS2A02G151900.1	tRNA pseudouridine synthase B	missense_variant	deleterious - low confidence	0
Cadenza1684	chr2A.100650044	TraesCS2A02G152500.1	Cytochrome P450	synonymous_variant	NULL	NULL
Cadenza1684	chr2A.104787932	TraesCS2A02G157700.1	Origin recognition complex subunit 6	intron_variant	NULL	NULL
Cadenza1684	chr2A.105485477	TraesCS2A02G158300.1	GTPase obg	5_prime_UTR_variant	NULL	NULL
Cadenza1684	chr2A.105630503	TraesCS2A02G158900.1	Myb-related protein-like	stop_gained	NULL	NULL
Cadenza1684	chr2A.105630503	TraesCS2A02G158900.4	Myb-related protein-like	stop_gained	NULL	NULL
Cadenza1684	chr2A.105630503	TraesCS2A02G158900.2	Myb-related protein-like	stop_gained	NULL	NULL
Cadenza1684	chr2A.105630503	TraesCS2A02G158900.5	Myb-related protein-like	stop_gained	NULL	NULL
Cadenza1684	chr2A.105630503	TraesCS2A02G158900.6	Myb-related protein-like	stop_gained	NULL	NULL
Cadenza1684	chr2A.105630503	TraesCS2A02G158900.3	Myb-related protein-like	stop_gained	NULL	NULL
Cadenza1684	chr2A.111421437	TraesCS2A02G160300.1	#N/A	missense_variant	tolerated	0.09
Cadenza1684	chr2A.116435505	TraesCS2A02G164100.1	ATP-dependent RNA helicase	missense_variant	tolerated	1
Cadenza1684	chr2A.119079149	TraesCS2A02G166600.2	cold regulated protein 27	synonymous_variant	NULL	NULL
Cadenza1684	chr2A.119079149	TraesCS2A02G166600.1	cold regulated protein 27	synonymous_variant	NULL	NULL
Cadenza1684	chr2A.119088811	TraesCS2A02G166800.1	Dihydropteroate synthase	intron_variant	NULL	NULL
Cadenza1684	chr2A.119088811	TraesCS2A02G166800.2	Dihydropteroate synthase	intron_variant	NULL	NULL
Cadenza1684	chr2A.122009767	TraesCS2A02G168600.3	Erect panicle 2 protein	intron_variant	NULL	NULL
Cadenza1684	chr2A.122009767	TraesCS2A02G168600.2	Erect panicle 2 protein	intron_variant	NULL	NULL
Cadenza1684	chr2A.122009767	TraesCS2A02G168600.4	Erect panicle 2 protein	intron_variant	NULL	NULL
Cadenza1684	chr2A.122009767	TraesCS2A02G168600.1	Erect panicle 2 protein	intron_variant	NULL	NULL
Cadenza1684	chr2A.123519189	TraesCS2A02G169000.1	Bromo-adjacent-like (BAH) domain protein	missense_variant	deleterious	0
Cadenza1684	chr2A.123550429	TraesCS2A02G169100.1	RNA-binding protein	stop_gained	NULL	NULL
Cadenza1684	chr2A.129105153	TraesCS2A02G172600.1	DUF2996 family protein	synonymous_variant	NULL	NULL
Cadenza1684	chr2A.130803552	TraesCS2A02G173300.1	Agenet domain-containing protein / bromo-adjacent domain-containing protein	intron_variant	NULL	NULL
Cadenza1684	chr2A.130803552	TraesCS2A02G173300.2	Agenet domain-containing protein / bromo-adjacent domain-containing protein	intron_variant	NULL	NULL
Cadenza1684	chr2A.133344439	TraesCS2A02G174400.1	Alpha-1	missense_variant	deleterious	0.03
Cadenza1684	chr2A.136343483	TraesCS2A02G177100.1	Histone deacetylase	intron_variant	NULL	NULL
Cadenza1684	chr2A.136952179	TraesCS2A02G177600.1	Glucan endo-1	5_prime_UTR_variant	NULL	NULL
Cadenza1684	chr2A.137565258	TraesCS2A02G178800.1	FBD-associated F-box protein	missense_variant	tolerated	0.43
Cadenza1684	chr2A.137942708	TraesCS2A02G179100.1	IgA FC receptor	intron_variant	NULL	NULL
Cadenza1684	chr2A.137942708	TraesCS2A02G179100.2	IgA FC receptor	missense_variant	tolerated	0.11
Cadenza1684	chr2A.138186814	TraesCS2A02G179783.1	#N/A	synonymous_variant	NULL	NULL
Cadenza1684	chr2A.138826770	TraesCS2A02G180000.1	Pathogenesis-related thaumatin-like protein	synonymous_variant	NULL	NULL
Cadenza1684	chr2A.138826770	TraesCS2A02G180000.2	Pathogenesis-related thaumatin-like protein	synonymous_variant	NULL	NULL
Cadenza1684	chr2A.141279682	TraesCS2A02G181900.2	DNA/RNA helicase protein	missense_variant	tolerated	0.14
Cadenza1684	chr2A.142314925	TraesCS2A02G182700.2	WRKY transcription factor	missense_variant	tolerated	0.52
Cadenza1684	chr2A.142314925	TraesCS2A02G182700.1	WRKY transcription factor	missense_variant	tolerated	0.55
Cadenza1684	chr2A.142314925	TraesCS2A02G182700.3	WRKY transcription factor	missense_variant	tolerated	0.53
Cadenza1684	chr2A.143726789	TraesCS2A02G183700.1	Zinc finger SWIM domain-containing protein 7	3_prime_UTR_variant	NULL	NULL
Cadenza1684	chr2A.143726789	TraesCS2A02G183800.1	Zinc finger protein	synonymous_variant	NULL	NULL
Cadenza1684	chr2A.155073933	TraesCS2A02G189000.1	Polyol transporter	missense_variant	deleterious	0.03
Cadenza1684	chr2A.155160554	TraesCS2A02G189100.1	Sorbitol transporter	missense_variant	deleterious	0
Cadenza1684	chr2A.156365893	TraesCS2A02G189600.1	GRAS transcription factor	missense_variant	tolerated	1
Cadenza1684	chr2A.157546506	TraesCS2A02G190900.1	Calcium-dependent lipid-binding domain-containing protein	missense_variant	deleterious	0.01
Cadenza1684	chr2A.158453179	TraesCS2A02G191400.1	Seed dormancy protein	synonymous_variant	NULL	NULL
Cadenza1684	chr2A.161942315	TraesCS2A02G193700.1	Formin-like protein	synonymous_variant	NULL	NULL
Cadenza1684	chr2A.166241211	TraesCS2A02G196300.1	F-box domain containing protein	intron_variant	NULL	NULL
Cadenza1684	chr2A.166842739	TraesCS2A02G197300.1	Transporter-related family protein	synonymous_variant	NULL	NULL
Cadenza1684	chr2A.167948986	TraesCS2A02G197800.2	Protein TIME FOR COFFEE	missense_variant	tolerated	0.96
Cadenza1684	chr2A.167948986	TraesCS2A02G197800.3	Protein TIME FOR COFFEE	missense_variant	tolerated	0.55
Cadenza1684	chr2A.167948986	TraesCS2A02G197800.1	Protein TIME FOR COFFEE	missense_variant	tolerated	0.56
Cadenza1684	chr2A.174026572	TraesCS2A02G201000.1	Cytochrome P450-like	missense_variant	deleterious	0.04
Cadenza1684	chr2A.176888161	TraesCS2A02G202600.1	Kinase	synonymous_variant	NULL	NULL
Cadenza1684	chr2A.177670610	TraesCS2A02G202900.1	Brefeldin A-inhibited guanine nucleotide-exchange protein	3_prime_UTR_variant	NULL	NULL
Cadenza1684	chr2A.178463038	TraesCS2A02G203100.1	Secretory carrier-associated membrane protein	intron_variant	NULL	NULL
[truncated: 48,367 more rows]

## Sheet: High impact variants- all genes
Line	Position	Gene ID (refseq v1.1)	Functional annotation	Consequence type	Predicted severity	SIFT score
Cadenza1684	chr1A.127076853	TraesCS1A02G118400.2	Auxin-responsive protein	stop_gained	NULL	NULL
Cadenza1684	chr1A.127076853	TraesCS1A02G118400.1	Auxin-responsive protein	stop_gained	NULL	NULL
Cadenza1684	chr1A.331320444	TraesCS1A02G183000.1	Trehalase	stop_gained	NULL	NULL
Cadenza1684	chr1A.449805982	TraesCS1A02G257700.1	F-box family protein	stop_gained	NULL	NULL
Cadenza1684	chr1A.518083940	TraesCS1A02G329400.1	Serine/threonine-protein kinase	stop_gained	NULL	NULL
Cadenza1684	chr1A.576346791	TraesCS1A02G419500.1	Auxilin-like protein 1	stop_gained	NULL	NULL
Cadenza1684	chr1A.576346791	TraesCS1A02G419500.2	Auxilin-like protein 1	stop_gained	NULL	NULL
Cadenza1684	chr1A.576350547	TraesCS1A02G419500.1	Auxilin-like protein 1	splice_donor_variant	NULL	NULL
Cadenza1684	chr1A.576350547	TraesCS1A02G419500.2	Auxilin-like protein 1	splice_donor_variant	NULL	NULL
Cadenza1684	chr1A.581592994	TraesCS1A02G427200.2	Protein N-methyltransferase	stop_gained	NULL	NULL
Cadenza1684	chr1A.581592994	TraesCS1A02G427200.1	Protein N-methyltransferase	stop_gained	NULL	NULL
Cadenza1684	chr1B.1732738	TraesCS1B02G002300.1	disease resistance protein (TIR-NBS-LRR class)	stop_gained	NULL	NULL
Cadenza1684	chr1B.4320869	TraesCS1B02G007800.4	Transcription initiation factor TFIID subunit 6	stop_gained	NULL	NULL
Cadenza1684	chr1B.4320869	TraesCS1B02G007800.1	Transcription initiation factor TFIID subunit 6	stop_gained	NULL	NULL
Cadenza1684	chr1B.4320869	TraesCS1B02G007800.3	Transcription initiation factor TFIID subunit 6	stop_gained	NULL	NULL
Cadenza1684	chr1B.4320869	TraesCS1B02G007800.2	Transcription initiation factor TFIID subunit 6	stop_gained	NULL	NULL
Cadenza1684	chr1B.28041354	TraesCS1B02G047900.1	Cation/H(+) antiporter	stop_gained	NULL	NULL
Cadenza1684	chr1B.59474140	TraesCS1B02G076500.1	Disease resistance protein RPM1	stop_gained	NULL	NULL
Cadenza1684	chr1B.134575204	TraesCS1B02G114800.1	F-box protein	stop_gained	NULL	NULL
Cadenza1684	chr1B.300334258	TraesCS1B02G169200.1	PPPDE thiol peptidase family protein	stop_gained	NULL	NULL
Cadenza1684	chr1B.312927816	TraesCS1B02G174300.1	Zinc finger	stop_gained	NULL	NULL
Cadenza1684	chr1B.345311775	TraesCS1B02G192700.1	Peptidylprolyl isomerase	splice_acceptor_variant	NULL	NULL
Cadenza1684	chr1B.363633843	TraesCS1B02G202500.1	SH3 domain-containing protein 1	stop_gained			splice_region_variant	NULL	NULL
Cadenza1684	chr1B.365695283	TraesCS1B02G203500.1	Electron transfer flavoprotein-ubiquinone oxidoreductase	stop_gained	NULL	NULL
Cadenza1684	chr1B.428813182	TraesCS1B02G241300.1	Dehydration-induced 19-like protein	splice_donor_variant	NULL	NULL
Cadenza1684	chr1B.508708055	TraesCS1B02G291500.1	Aldo-keto reductase	stop_gained	NULL	NULL
Cadenza1684	chr1B.527371299	TraesCS1B02G304800.1	Phosphatidylethanolamine-binding protein	stop_gained	NULL	NULL
Cadenza1684	chr1B.622313256	TraesCS1B02G388300.1	Chlorophyll a-b binding protein	stop_gained	NULL	NULL
Cadenza1684	chr1B.623727566	TraesCS1B02G390000.3	Hexosyltransferase	stop_gained			splice_region_variant	NULL	NULL
Cadenza1684	chr1B.623727566	TraesCS1B02G390000.1	Hexosyltransferase	stop_gained			splice_region_variant	NULL	NULL
Cadenza1684	chr1B.623727566	TraesCS1B02G390000.2	Hexosyltransferase	stop_gained			splice_region_variant	NULL	NULL
Cadenza1684	chr1B.645141382	TraesCS1B02G421100.1	3-ketoacyl-CoA synthase	stop_gained	NULL	NULL
Cadenza1684	chr1B.665273988	TraesCS1B02G445000.2	8-amino-7-oxononanoate synthase	stop_gained	NULL	NULL
Cadenza1684	chr1B.665273988	TraesCS1B02G445000.1	8-amino-7-oxononanoate synthase	stop_gained	NULL	NULL
Cadenza1684	chr1B.666927837	TraesCS1B02G447000.1	Disease resistance protein RPM1	stop_gained	NULL	NULL
Cadenza1684	chr1D.245979659	TraesCS1D02G171900.1	RNA binding protein	splice_donor_variant	NULL	NULL
Cadenza1684	chr1D.251307015	TraesCS1D02G176600.2	Zinc finger CCCH domain protein	splice_acceptor_variant	NULL	NULL
Cadenza1684	chr1D.251307015	TraesCS1D02G176600.1	Zinc finger CCCH domain protein	splice_acceptor_variant	NULL	NULL
Cadenza1684	chr1D.258587322	TraesCS1D02G187400.1	Protein kinase	splice_acceptor_variant	NULL	NULL
Cadenza1684	chr1D.298645651	TraesCS1D02G213500.1	Altered inheritance of mitochondria protein 32	stop_gained	NULL	NULL
Cadenza1684	chr1D.391315469	TraesCS1D02G292200.1	B3 domain-containing protein	stop_gained	NULL	NULL
Cadenza1684	chr1D.419465040	TraesCS1D02G327000.1	Cysteine protease family protein	stop_gained	NULL	NULL
Cadenza1684	chr1D.419465040	TraesCS1D02G327000.2	Cysteine protease family protein	stop_gained	NULL	NULL
Cadenza1684	chr1D.423264283	TraesCS1D02G333000.1	Colon cancer-associated protein Mic1-like containing protein	stop_gained	NULL	NULL
Cadenza1684	chr1D.433373934	TraesCS1D02G345300.1	ATP-binding cassette transporter subfamily A member	stop_gained	NULL	NULL
Cadenza1684	chr1D.435754282	TraesCS1D02G349500.1	F-box protein	splice_donor_variant	NULL	NULL
Cadenza1684	chr1D.444857765	TraesCS1D02G362700.1	Aldehyde dehydrogenase	stop_gained	NULL	NULL
Cadenza1684	chr1D.445540947	TraesCS1D02G364800.1	Mitochondrial carrier family	stop_gained	NULL	NULL
Cadenza1684	chr1D.458428731	TraesCS1D02G384700.1	General transcription factor 3C polypeptide 5	splice_acceptor_variant	NULL	NULL
Cadenza1684	chr1D.474900718	TraesCS1D02G415700.1	F-box protein	splice_donor_variant	NULL	NULL
Cadenza1684	chr2A.1164065	TraesCS2A02G002100.1	F-box family protein	stop_gained	NULL	NULL
Cadenza1684	chr2A.24029657	TraesCS2A02G056700.1	Sulfotransferase	stop_gained	NULL	NULL
Cadenza1684	chr2A.76363773	TraesCS2A02G128500.1	ABC transporter	stop_gained	NULL	NULL
Cadenza1684	chr2A.105630503	TraesCS2A02G158900.1	Myb-related protein-like	stop_gained	NULL	NULL
Cadenza1684	chr2A.105630503	TraesCS2A02G158900.4	Myb-related protein-like	stop_gained	NULL	NULL
Cadenza1684	chr2A.105630503	TraesCS2A02G158900.2	Myb-related protein-like	stop_gained	NULL	NULL
Cadenza1684	chr2A.105630503	TraesCS2A02G158900.5	Myb-related protein-like	stop_gained	NULL	NULL
Cadenza1684	chr2A.105630503	TraesCS2A02G158900.6	Myb-related protein-like	stop_gained	NULL	NULL
Cadenza1684	chr2A.105630503	TraesCS2A02G158900.3	Myb-related protein-like	stop_gained	NULL	NULL
Cadenza1684	chr2A.123550429	TraesCS2A02G169100.1	RNA-binding protein	stop_gained	NULL	NULL
Cadenza1684	chr2A.277612542	TraesCS2A02G233100.1	Protein phosphatase 2c	stop_gained	NULL	NULL
Cadenza1684	chr2A.708058541	TraesCS2A02G462500.1	NAC domain-containing protein	stop_gained	NULL	NULL
Cadenza1684	chr2A.739282840	TraesCS2A02G514600.2	Crossover junction endonuclease EME1A	splice_donor_variant	NULL	NULL
Cadenza1684	chr2A.739282840	TraesCS2A02G514600.1	Crossover junction endonuclease EME1A	splice_donor_variant	NULL	NULL
Cadenza1684	chr2A.757934855	TraesCS2A02G550739.1	#N/A	stop_gained	NULL	NULL
Cadenza1684	chr2A.763332993	TraesCS2A02G562000.2	Glycosyltransferase	stop_gained	NULL	NULL
Cadenza1684	chr2B.74248603	TraesCS2B02G112000.1	Poly(A) polymerase	stop_gained	NULL	NULL
Cadenza1684	chr2B.113914325	TraesCS2B02G147600.1	Cytochrome P450	splice_acceptor_variant	NULL	NULL
Cadenza1684	chr2B.373982298	TraesCS2B02G272500.1	Ferredoxin--NADP reductase	splice_donor_variant	NULL	NULL
Cadenza1684	chr2B.495327011	TraesCS2B02G348700.1	Kinesin-like protein	splice_donor_variant	NULL	NULL
Cadenza1684	chr2B.506103146	TraesCS2B02G354800.1	Sec14p-like phosphatidylinositol transfer family protein	stop_gained	NULL	NULL
Cadenza1684	chr2B.506103146	TraesCS2B02G354800.2	Sec14p-like phosphatidylinositol transfer family protein	stop_gained	NULL	NULL
Cadenza1684	chr2B.518748601	TraesCS2B02G364500.1	DNA-directed RNA polymerase II	splice_acceptor_variant	NULL	NULL
Cadenza1684	chr2B.518748601	TraesCS2B02G364500.2	DNA-directed RNA polymerase II	splice_acceptor_variant	NULL	NULL
Cadenza1684	chr2B.650280414	TraesCS2B02G455700.2	Villin	splice_donor_variant	NULL	NULL
Cadenza1684	chr2B.655991796	TraesCS2B02G462400.1	p-loop containing nucleoside triphosphate hydrolases superfamily protein	stop_gained	NULL	NULL
Cadenza1684	chr2B.761323206	TraesCS2B02G570800.1	Gibberellin 3-beta-hydroxylase	splice_acceptor_variant	NULL	NULL
Cadenza1684	chr2B.778002979	TraesCS2B02G593300.1	Cytochrome P450 family protein	stop_gained	NULL	NULL
Cadenza1684	chr2B.778289285	TraesCS2B02G593600.1	NBS-LRR disease resistance protein-like	stop_gained	NULL	NULL
Cadenza1684	chr2D.22431304	TraesCS2D02G056000.2	Ubiquitin thioesterase	splice_donor_variant	NULL	NULL
Cadenza1684	chr2D.22431304	TraesCS2D02G056000.1	Ubiquitin thioesterase	splice_donor_variant	NULL	NULL
Cadenza1684	chr2D.43282305	TraesCS2D02G091100.1	lectin-receptor kinase	stop_gained	NULL	NULL
Cadenza1684	chr2D.75638682	TraesCS2D02G130000.1	Pleiotropic drug resistance ABC transporter	stop_gained	NULL	NULL
Cadenza1684	chr2D.112524306	TraesCS2D02G168400.2	Adenylate kinase	splice_donor_variant	NULL	NULL
Cadenza1684	chr2D.112524306	TraesCS2D02G168400.1	Adenylate kinase	splice_donor_variant	NULL	NULL
Cadenza1684	chr2D.125332887	TraesCS2D02G180800.1	ATP-dependent RNA helicase-like protein	stop_gained	NULL	NULL
Cadenza1684	chr2D.125332887	TraesCS2D02G180800.2	ATP-dependent RNA helicase-like protein	stop_gained	NULL	NULL
Cadenza1684	chr2D.395638116	TraesCS2D02G308700.1	Protein phosphatase methylesterase 1	splice_acceptor_variant	NULL	NULL
Cadenza1684	chr2D.398467076	TraesCS2D02G310200.3	Calmodulin binding protein-like protein	splice_acceptor_variant	NULL	NULL
Cadenza1684	chr2D.398467076	TraesCS2D02G310200.2	Calmodulin binding protein-like protein	splice_acceptor_variant	NULL	NULL
Cadenza1684	chr2D.591021957	TraesCS2D02G493600.1	Serine hydroxymethyltransferase	stop_gained	NULL	NULL
Cadenza1684	chr2D.620323454	TraesCS2D02G541000.1	Disease resistance protein RPM1	stop_gained	NULL	NULL
Cadenza1684	chr2D.622359473	TraesCS2D02G545700.1	Cyclopropane-fatty-acyl-phospholipid synthase	splice_donor_variant	NULL	NULL
Cadenza1684	chr2D.634432482	TraesCS2D02G562800.1	WD-repeat protein	stop_gained	NULL	NULL
Cadenza1684	chr3A.56675343	TraesCS3A02G087800.1	Transcription factor GTE9	splice_donor_variant	NULL	NULL
Cadenza1684	chr3A.98958629	TraesCS3A02G123100.6	Transcriptional corepressor LEUNIG	splice_acceptor_variant	NULL	NULL
Cadenza1684	chr3A.98958629	TraesCS3A02G123100.2	Transcriptional corepressor LEUNIG	splice_acceptor_variant	NULL	NULL
Cadenza1684	chr3A.98958629	TraesCS3A02G123100.3	Transcriptional corepressor LEUNIG	splice_acceptor_variant	NULL	NULL
Cadenza1684	chr3A.98958629	TraesCS3A02G123100.4	Transcriptional corepressor LEUNIG	splice_acceptor_variant	NULL	NULL
Cadenza1684	chr3A.98958629	TraesCS3A02G123100.5	Transcriptional corepressor LEUNIG	splice_acceptor_variant	NULL	NULL
Cadenza1684	chr3A.98958629	TraesCS3A02G123100.1	Transcriptional corepressor LEUNIG	splice_acceptor_variant	NULL	NULL
Cadenza1684	chr3A.142878832	TraesCS3A02G152100.1	Cytochrome P450 family protein	stop_gained	NULL	NULL
Cadenza1684	chr3A.217818853	TraesCS3A02G185400.1	MutS2	splice_donor_variant	NULL	NULL
Cadenza1684	chr3A.325298450	TraesCS3A02G199400.8	Protein HASTY 1	stop_gained	NULL	NULL
Cadenza1684	chr3A.325298450	TraesCS3A02G199400.11	Protein HASTY 1	stop_gained	NULL	NULL
Cadenza1684	chr3A.325298450	TraesCS3A02G199400.5	Protein HASTY 1	stop_gained	NULL	NULL
Cadenza1684	chr3A.325298450	TraesCS3A02G199400.7	Protein HASTY 1	stop_gained	NULL	NULL
Cadenza1684	chr3A.325298450	TraesCS3A02G199400.10	Protein HASTY 1	stop_gained	NULL	NULL
Cadenza1684	chr3A.325298450	TraesCS3A02G199400.6	Protein HASTY 1	stop_gained	NULL	NULL
Cadenza1684	chr3A.325298450	TraesCS3A02G199400.4	Protein HASTY 1	stop_gained	NULL	NULL
Cadenza1684	chr3A.325298450	TraesCS3A02G199400.12	Protein HASTY 1	stop_gained	NULL	NULL
Cadenza1684	chr3A.325298450	TraesCS3A02G199400.9	Protein HASTY 1	stop_gained	NULL	NULL
Cadenza1684	chr3A.325298450	TraesCS3A02G199400.3	Protein HASTY 1	stop_gained	NULL	NULL
Cadenza1684	chr3A.325298450	TraesCS3A02G199400.13	Protein HASTY 1	stop_gained	NULL	NULL
Cadenza1684	chr3A.325298450	TraesCS3A02G199400.2	Protein HASTY 1	stop_gained	NULL	NULL
Cadenza1684	chr3A.325298450	TraesCS3A02G199400.1	Protein HASTY 1	stop_gained	NULL	NULL
Cadenza1684	chr3A.502837900	TraesCS3A02G274000.1	Protein kinase	splice_acceptor_variant	NULL	NULL
Cadenza1684	chr3A.696289574	TraesCS3A02G459800.1	F-box/RNI-like superfamily protein	stop_gained	NULL	NULL
Cadenza1684	chr3A.717623325	TraesCS3A02G490000.1	F-box protein-like	stop_gained	NULL	NULL
Cadenza1684	chr3A.723338628	TraesCS3A02G497300.1	F-box family protein	stop_gained	NULL	NULL
Cadenza1684	chr3A.734009732	TraesCS3A02G516700.1	Leucine-rich repeat-containing protein 1	splice_acceptor_variant	NULL	NULL
Cadenza1684	chr3B.148543576	TraesCS3B02G155900.1	#N/A	stop_gained	NULL	NULL
Cadenza1684	chr3B.154222006	TraesCS3B02G159100.1	Homeobox leucine-zipper protein	splice_donor_variant	NULL	NULL
Cadenza1684	chr3B.154222006	TraesCS3B02G159100.2	Homeobox leucine-zipper protein	splice_donor_variant	NULL	NULL
Cadenza1684	chr3B.200862649	TraesCS3B02G184900.2	Reticulon-like protein	splice_donor_variant	NULL	NULL
Cadenza1684	chr3B.200862649	TraesCS3B02G184900.1	Reticulon-like protein	splice_donor_variant	NULL	NULL
Cadenza1684	chr3B.253668611	TraesCS3B02G213900.1	Aconitate hydratase	stop_gained	NULL	NULL
Cadenza1684	chr3B.253668611	TraesCS3B02G213900.2	Aconitate hydratase	stop_gained	NULL	NULL
Cadenza1684	chr3B.418660893	TraesCS3B02G260700.2	Auxin efflux carrier component	stop_gained	NULL	NULL
Cadenza1684	chr3B.418660893	TraesCS3B02G260700.1	Auxin efflux carrier component	stop_gained	NULL	NULL
Cadenza1684	chr3B.494077038	TraesCS3B02G307800.1	DUF506 family protein	stop_gained	NULL	NULL
Cadenza1684	chr3B.498057692	TraesCS3B02G309400.1	Tryptophan--tRNA ligase	stop_gained	NULL	NULL
Cadenza1684	chr3B.671745567	TraesCS3B02G432500.1	Receptor-like kinase	stop_gained	NULL	NULL
Cadenza1684	chr3B.757473489	TraesCS3B02G514800.1	Eukaryotic aspartyl protease family protein	stop_gained	NULL	NULL
Cadenza1684	chr3B.780357847	TraesCS3B02G543100.1	Pentatricopeptide repeat-containing protein	stop_gained	NULL	NULL
Cadenza1684	chr3D.7034252	TraesCS3D02G021300.1	Terpene synthase	stop_gained	NULL	NULL
Cadenza1684	chr3D.15387237	TraesCS3D02G040700.1	Protein kinase	stop_gained	NULL	NULL
Cadenza1684	chr3D.15396219	TraesCS3D02G040800.2	Protein kinase	stop_gained	NULL	NULL
Cadenza1684	chr3D.15396219	TraesCS3D02G040800.1	Protein kinase	stop_gained	NULL	NULL
Cadenza1684	chr3D.29689813	TraesCS3D02G066900.1	Threonine--tRNA ligase	stop_gained	NULL	NULL
Cadenza1684	chr3D.68036456	TraesCS3D02G114400.1	Zinc finger family protein	stop_gained	NULL	NULL
Cadenza1684	chr3D.74360649	TraesCS3D02G119400.1	DNA mismatch repair protein mutS	stop_gained			splice_region_variant	NULL	NULL
Cadenza1684	chr3D.169742678	TraesCS3D02G184000.1	Inositol-1-monophosphatase	stop_gained	NULL	NULL
Cadenza1684	chr3D.173819192	TraesCS3D02G187400.1	Phenazine biosynthesis PhzC/PhzF family protein	splice_acceptor_variant	NULL	NULL
Cadenza1684	chr3D.174046153	TraesCS3D02G187500.1	Phenazine biosynthesis PhzC/PhzF family protein	stop_gained	NULL	NULL
Cadenza1684	chr3D.299601968	TraesCS3D02G219700.1	Alpha/beta hydrolase-like	stop_gained	NULL	NULL
Cadenza1684	chr3D.355166107	TraesCS3D02G253500.1	Regulator of Vps4 activity in the MVB pathway protein	stop_gained	NULL	NULL
Cadenza1684	chr3D.355166107	TraesCS3D02G253500.2	Regulator of Vps4 activity in the MVB pathway protein	stop_gained	NULL	NULL
Cadenza1684	chr3D.405308956	TraesCS3D02G294000.1	Potassium channel	splice_acceptor_variant	NULL	NULL
Cadenza1684	chr3D.438062322	TraesCS3D02G325300.1	Cytochrome P450	stop_gained	NULL	NULL
Cadenza1684	chr3D.485064174	TraesCS3D02G371800.1	Wd repeat-containing protein	splice_donor_variant	NULL	NULL
Cadenza1684	chr3D.487142597	TraesCS3D02G373500.1	DUF639 family protein	stop_gained	NULL	NULL
Cadenza1684	chr3D.487242712	TraesCS3D02G373800.3	Sister chromatid cohesion protein PDS5	stop_gained	NULL	NULL
Cadenza1684	chr3D.487242712	TraesCS3D02G373800.1	Sister chromatid cohesion protein PDS5	stop_gained	NULL	NULL
Cadenza1684	chr3D.487242712	TraesCS3D02G373800.2	Sister chromatid cohesion protein PDS5	stop_gained	NULL	NULL
Cadenza1684	chr3D.495574308	TraesCS3D02G378500.3	1-phosphatidylinositol-3-phosphate 5-kinase	stop_gained	NULL	NULL
Cadenza1684	chr3D.495574308	TraesCS3D02G378500.8	1-phosphatidylinositol-3-phosphate 5-kinase	stop_gained	NULL	NULL
Cadenza1684	chr3D.495574308	TraesCS3D02G378500.9	1-phosphatidylinositol-3-phosphate 5-kinase	stop_gained	NULL	NULL
Cadenza1684	chr3D.495574308	TraesCS3D02G378500.2	1-phosphatidylinositol-3-phosphate 5-kinase	stop_gained	NULL	NULL
Cadenza1684	chr3D.495574308	TraesCS3D02G378500.4	1-phosphatidylinositol-3-phosphate 5-kinase	stop_gained	NULL	NULL
Cadenza1684	chr3D.495574308	TraesCS3D02G378500.1	1-phosphatidylinositol-3-phosphate 5-kinase	stop_gained	NULL	NULL
Cadenza1684	chr3D.495574308	TraesCS3D02G378500.6	1-phosphatidylinositol-3-phosphate 5-kinase	stop_gained	NULL	NULL
Cadenza1684	chr3D.495574308	TraesCS3D02G378500.5	1-phosphatidylinositol-3-phosphate 5-kinase	stop_gained	NULL	NULL
Cadenza1684	chr3D.495574308	TraesCS3D02G378500.7	1-phosphatidylinositol-3-phosphate 5-kinase	stop_gained	NULL	NULL
Cadenza1684	chr3D.506178521	TraesCS3D02G391300.4	Protein EFR3-like protein	stop_gained	NULL	NULL
Cadenza1684	chr3D.506178521	TraesCS3D02G391300.3	Protein EFR3-like protein	stop_gained	NULL	NULL
Cadenza1684	chr3D.506178521	TraesCS3D02G391300.2	Protein EFR3-like protein	stop_gained	NULL	NULL
Cadenza1684	chr3D.506178521	TraesCS3D02G391300.5	Protein EFR3-like protein	stop_gained	NULL	NULL
Cadenza1684	chr3D.520721595	TraesCS3D02G407400.1	Zinc finger protein	splice_acceptor_variant	NULL	NULL
Cadenza1684	chr3D.536431638	TraesCS3D02G424400.2	Mannosyl-oligosaccharide glucosidase	stop_gained	NULL	NULL
Cadenza1684	chr3D.536431638	TraesCS3D02G424400.1	Mannosyl-oligosaccharide glucosidase	stop_gained	NULL	NULL
Cadenza1684	chr3D.553213573	TraesCS3D02G443900.1	Kelch repeat and BTB domain-containing protein 1	splice_acceptor_variant	NULL	NULL
Cadenza1684	chr3D.573120896	TraesCS3D02G470900.1	Phosphate transporter	stop_gained	NULL	NULL
Cadenza1684	chr4A.45748435	TraesCS4A02G054400.1	Heparanase	stop_gained	NULL	NULL
Cadenza1684	chr4A.45748435	TraesCS4A02G054400.2	Heparanase	stop_gained	NULL	NULL
Cadenza1684	chr4A.59484299	TraesCS4A02G062900.2	Trehalose-6-phosphate synthase	stop_gained	NULL	NULL
Cadenza1684	chr4A.59484299	TraesCS4A02G062900.1	Trehalose-6-phosphate synthase	stop_gained	NULL	NULL
Cadenza1684	chr4A.59484299	TraesCS4A02G062900.3	Trehalose-6-phosphate synthase	stop_gained	NULL	NULL
Cadenza1684	chr4A.63825549	TraesCS4A02G066700.1	Pectin lyase-like superfamily protein	splice_acceptor_variant	NULL	NULL
Cadenza1684	chr4A.97377189	TraesCS4A02G091000.1	Mitochondrial carrier family	splice_donor_variant	NULL	NULL
Cadenza1684	chr4A.173630566	TraesCS4A02G130600.1	NAC domain protein	splice_donor_variant	NULL	NULL
Cadenza1684	chr4A.237095248	TraesCS4A02G143600.2	Phosphatidylinositol 4-phosphate 5-kinase 4	stop_gained	NULL	NULL
Cadenza1684	chr4A.237095248	TraesCS4A02G143600.1	Phosphatidylinositol 4-phosphate 5-kinase 4	stop_gained	NULL	NULL
Cadenza1684	chr4A.284950442	TraesCS4A02G149300.1	Ribosomal protein S12	splice_acceptor_variant	NULL	NULL
Cadenza1684	chr4A.309077334	TraesCS4A02G151800.5	Protein transport protein SEC23	stop_gained	NULL	NULL
Cadenza1684	chr4A.494008513	TraesCS4A02G203300.1	Pyruvate kinase	splice_acceptor_variant	NULL	NULL
Cadenza1684	chr4A.494008513	TraesCS4A02G203300.2	Pyruvate kinase	splice_acceptor_variant	NULL	NULL
Cadenza1684	chr4A.494008513	TraesCS4A02G203300.3	Pyruvate kinase	splice_acceptor_variant	NULL	NULL
Cadenza1684	chr4A.531076326	TraesCS4A02G223300.1	NBS-LRR disease resistance protein-like	stop_gained	NULL	NULL
Cadenza1684	chr4A.541682982	TraesCS4A02G232100.2	RNA-binding ASCH domain protein	splice_donor_variant	NULL	NULL
Cadenza1684	chr4A.541682982	TraesCS4A02G232100.1	RNA-binding ASCH domain protein	splice_donor_variant	NULL	NULL
Cadenza1684	chr4A.591703453	TraesCS4A02G285800.2	E3 ubiquitin-protein ligase	splice_donor_variant	NULL	NULL
Cadenza1684	chr4A.591703453	TraesCS4A02G285800.1	E3 ubiquitin-protein ligase	splice_donor_variant	NULL	NULL
Cadenza1684	chr4A.594214115	TraesCS4A02G290400.1	Phosphomethylpyrimidine synthase	stop_gained	NULL	NULL
Cadenza1684	chr4A.660755128	TraesCS4A02G382500.1	F-box protein	stop_gained	NULL	NULL
Cadenza1684	chr4A.669442932	TraesCS4A02G394100.1	Methionine S-methyltransferase	stop_gained	NULL	NULL
Cadenza1684	chr4A.691124913	TraesCS4A02G420600.1	Methyltransferase	stop_gained	NULL	NULL
Cadenza1684	chr4A.692088645	TraesCS4A02G421600.1	LRR receptor-like serine/threonine-protein kinase GSO2	stop_gained	NULL	NULL
Cadenza1684	chr4A.734388650	TraesCS4A02G475400.1	Rp1-like protein	stop_gained	NULL	NULL
Cadenza1684	chr4B.21936105	TraesCS4B02G029600.1	NRT1/PTR family protein 2.2	stop_gained	NULL	NULL
Cadenza1684	chr4B.25954745	TraesCS4B02G035800.2	Protein kinase superfamily protein	splice_acceptor_variant	NULL	NULL
Cadenza1684	chr4B.25954745	TraesCS4B02G035800.1	Protein kinase superfamily protein	splice_acceptor_variant	NULL	NULL
Cadenza1684	chr4B.31849875	TraesCS4B02G043700.1	Peptidylprolyl isomerase	splice_donor_variant	NULL	NULL
Cadenza1684	chr4B.58233637	TraesCS4B02G065400.1	Transducin/WD-like repeat-protein	stop_gained	NULL	NULL
Cadenza1684	chr4B.480834956	TraesCS4B02G229800.1	Serpin family protein	splice_donor_variant	NULL	NULL
Cadenza1684	chr4B.510482212	TraesCS4B02G246500.1	Expansin	start_lost	deleterious - low confidence	0.04
Cadenza1684	chr4D.6649928	TraesCS4D02G014800.1	S3 self-incompatibility locus-linked pollen protein	stop_gained	NULL	NULL
Cadenza1684	chr4D.6649928	TraesCS4D02G014800.3	S3 self-incompatibility locus-linked pollen protein	stop_gained	NULL	NULL
Cadenza1684	chr4D.6649928	TraesCS4D02G014800.2	S3 self-incompatibility locus-linked pollen protein	stop_gained	NULL	NULL
Cadenza1684	chr4D.25378085	TraesCS4D02G049200.1	RNA-binding protein 34	stop_gained	NULL	NULL
Cadenza1684	chr4D.69397344	TraesCS4D02G093900.1	SWI/SNF complex subunit SWI3C	splice_donor_variant	NULL	NULL
Cadenza1684	chr4D.69397344	TraesCS4D02G093900.2	SWI/SNF complex subunit SWI3C	splice_donor_variant	NULL	NULL
Cadenza1684	chr4D.69397999	TraesCS4D02G093900.1	SWI/SNF complex subunit SWI3C	splice_donor_variant	NULL	NULL
Cadenza1684	chr4D.69397999	TraesCS4D02G093900.2	SWI/SNF complex subunit SWI3C	splice_donor_variant	NULL	NULL
Cadenza1684	chr4D.109272866	TraesCS4D02G125100.1	Alpha-L-arabinofuranosidase 1	stop_gained	NULL	NULL
Cadenza1684	chr4D.109272866	TraesCS4D02G125100.3	Alpha-L-arabinofuranosidase 1	stop_gained	NULL	NULL
Cadenza1684	chr4D.109272866	TraesCS4D02G125100.2	Alpha-L-arabinofuranosidase 1	stop_gained	NULL	NULL
Cadenza1684	chr4D.281300937	TraesCS4D02G166400.3	ATP synthase subunit b 2	stop_gained	NULL	NULL
Cadenza1684	chr4D.281300937	TraesCS4D02G166400.2	ATP synthase subunit b 2	stop_gained	NULL	NULL
Cadenza1684	chr4D.281300937	TraesCS4D02G166400.1	ATP synthase subunit b 2	stop_gained	NULL	NULL
Cadenza1684	chr4D.502067811	TraesCS4D02G348500.2	Riboflavin biosynthesis protein ribD	stop_gained	NULL	NULL
Cadenza1684	chr4D.502067811	TraesCS4D02G348500.1	Riboflavin biosynthesis protein ribD	stop_gained	NULL	NULL
Cadenza1684	chr4D.503176815	TraesCS4D02G351300.1	Chalcone synthase	stop_gained	NULL	NULL
Cadenza1684	chr5A.4958522	TraesCS5A02G007900.1	Lipoxygenase	stop_gained	NULL	NULL
Cadenza1684	chr5A.32666752	TraesCS5A02G035000.1	Metallo-hydrolase/oxidoreductase superfamily protein	splice_acceptor_variant	NULL	NULL
Cadenza1684	chr5A.35629670	TraesCS5A02G038300.2	Auxin response factor	stop_gained	NULL	NULL
Cadenza1684	chr5A.35629670	TraesCS5A02G038300.3	Auxin response factor	stop_gained	NULL	NULL
Cadenza1684	chr5A.35629670	TraesCS5A02G038300.1	Auxin response factor	stop_gained	NULL	NULL
Cadenza1684	chr5A.89979562	TraesCS5A02G075200.1	Kinase family protein	stop_gained	NULL	NULL
Cadenza1684	chr5A.375838472	TraesCS5A02G178200.1	WD-repeat protein	splice_donor_variant	NULL	NULL
Cadenza1684	chr5A.375838472	TraesCS5A02G178200.3	WD-repeat protein	splice_donor_variant	NULL	NULL
Cadenza1684	chr5A.375838472	TraesCS5A02G178200.2	WD-repeat protein	splice_donor_variant	NULL	NULL
Cadenza1684	chr5A.429981607	TraesCS5A02G214400.1	Phenylalanine--tRNA ligase alpha subunit	stop_gained	NULL	NULL
Cadenza1684	chr5A.439184608	TraesCS5A02G223300.1	Zinc finger protein	stop_gained	NULL	NULL
Cadenza1684	chr5A.594142730	TraesCS5A02G401400.2	Kinase	stop_gained	NULL	NULL
Cadenza1684	chr5A.594142730	TraesCS5A02G401400.1	Kinase	stop_gained	NULL	NULL
Cadenza1684	chr5A.606894970	TraesCS5A02G420200.2	Basic helix-loop-helix transcription factor	stop_gained	NULL	NULL
Cadenza1684	chr5A.606894970	TraesCS5A02G420200.1	Basic helix-loop-helix transcription factor	stop_gained	NULL	NULL
Cadenza1684	chr5A.611656705	TraesCS5A02G426900.1	F-box domain containing protein	stop_gained	NULL	NULL
Cadenza1684	chr5A.626228587	TraesCS5A02G446500.1	Cytochrome P450	stop_gained	NULL	NULL
Cadenza1684	chr5A.651437072	TraesCS5A02G476600.1	Ring box family protein	stop_gained	NULL	NULL
Cadenza1684	chr5A.659161034	TraesCS5A02G489100.2	Photosystem I assembly protein Ycf3	splice_acceptor_variant	NULL	NULL
Cadenza1684	chr5A.659161034	TraesCS5A02G489100.1	Photosystem I assembly protein Ycf3	splice_acceptor_variant	NULL	NULL
Cadenza1684	chr5A.689608073	TraesCS5A02G531200.3	Branched-chain-amino-acid aminotransferase	splice_acceptor_variant	NULL	NULL
Cadenza1684	chr5A.697999442	TraesCS5A02G540900.1	Phosphatidylserine decarboxylase proenzyme	splice_acceptor_variant	NULL	NULL
Cadenza1684	chr5B.56565412	TraesCS5B02G051900.1	Cullin-associated NEDD8-dissociated protein 1	splice_donor_variant	NULL	NULL
Cadenza1684	chr5B.83793083	TraesCS5B02G072100.1	Histone deacetylase	stop_gained	NULL	NULL
Cadenza1684	chr5B.147438803	TraesCS5B02G108500.1	WRKY transcription factor	stop_gained	NULL	NULL
Cadenza1684	chr5B.166374754	TraesCS5B02G111300.1	Exocyst complex component Sec10-related family protein	splice_acceptor_variant	NULL	NULL
Cadenza1684	chr5B.166374754	TraesCS5B02G111300.2	Exocyst complex component Sec10-related family protein	splice_acceptor_variant	NULL	NULL
Cadenza1684	chr5B.206763445	TraesCS5B02G117300.2	Calcium-dependent lipid-binding domain-containing protein	stop_gained	NULL	NULL
Cadenza1684	chr5B.206763445	TraesCS5B02G117300.1	Calcium-dependent lipid-binding domain-containing protein	stop_gained	NULL	NULL
Cadenza1684	chr5B.229640617	TraesCS5B02G126000.1	Cationic amino acid transporter	stop_gained	NULL	NULL
Cadenza1684	chr5B.257004874	TraesCS5B02G137400.2	Protein ZINC INDUCED FACILITATOR-LIKE 1	splice_donor_variant	NULL	NULL
Cadenza1684	chr5B.257004874	TraesCS5B02G137400.1	Protein ZINC INDUCED FACILITATOR-LIKE 1	splice_donor_variant	NULL	NULL
Cadenza1684	chr5B.281580809	TraesCS5B02G152200.1	ATP-dependent RNA helicase	stop_gained	NULL	NULL
Cadenza1684	chr5B.281637177	TraesCS5B02G152300.1	Clathrin heavy chain	splice_acceptor_variant	NULL	NULL
Cadenza1684	chr5B.380323321	TraesCS5B02G210200.1	Transcription initiation factor IIB	stop_gained	NULL	NULL
Cadenza1684	chr5B.436215322	TraesCS5B02G253500.2	F-box family protein	stop_gained			splice_region_variant	NULL	NULL
Cadenza1684	chr5B.436215322	TraesCS5B02G253500.4	F-box family protein	stop_gained			splice_region_variant	NULL	NULL
Cadenza1684	chr5B.436215322	TraesCS5B02G253500.1	F-box family protein	stop_gained			splice_region_variant	NULL	NULL
Cadenza1684	chr5B.436215322	TraesCS5B02G253500.3	F-box family protein	stop_gained			splice_region_variant	NULL	NULL
Cadenza1684	chr5B.447841987	TraesCS5B02G263200.1	Nucleolar-like protein	stop_gained	NULL	NULL
Cadenza1684	chr5B.538713649	TraesCS5B02G358700.1	Phosphatidylinositol-4-phosphate 5-kinase family protein	stop_gained	NULL	NULL
Cadenza1684	chr5B.574905257	TraesCS5B02G397100.1	Mitochondrial carrier family protein	stop_gained			splice_region_variant	NULL	NULL
Cadenza1684	chr5B.577214008	TraesCS5B02G399700.1	UDP-glycosyltransferase	stop_gained	NULL	NULL
Cadenza1684	chr5D.41137824	TraesCS5D02G040200.1	Disease resistance protein RPM1	stop_gained	NULL	NULL
Cadenza1684	chr5D.46048239	TraesCS5D02G048100.1	Guanosine nucleotide diphosphate dissociation inhibitor	stop_gained	NULL	NULL
Cadenza1684	chr5D.92118022	TraesCS5D02G086800.1	Disease resistance protein RPM1	stop_gained	NULL	NULL
Cadenza1684	chr5D.221312881	TraesCS5D02G139000.1	Peptidylprolyl isomerase	stop_gained	NULL	NULL
Cadenza1684	chr5D.243818738	TraesCS5D02G155300.2	Nuclease	splice_donor_variant	NULL	NULL
Cadenza1684	chr5D.246778194	TraesCS5D02G158800.1	Clathrin heavy chain	splice_acceptor_variant	NULL	NULL
Cadenza1684	chr5D.250062785	TraesCS5D02G160300.2	Phosphoinositide phospholipase C	stop_gained	NULL	NULL
Cadenza1684	chr5D.250062785	TraesCS5D02G160300.1	Phosphoinositide phospholipase C	stop_gained	NULL	NULL
Cadenza1684	chr5D.338244964	TraesCS5D02G231000.1	Ribosomal RNA small subunit methyltransferase G	stop_gained	NULL	NULL
Cadenza1684	chr5D.338397943	TraesCS5D02G231200.5	Kinesin-like protein	splice_donor_variant	NULL	NULL
Cadenza1684	chr5D.338397943	TraesCS5D02G231200.1	Kinesin-like protein	splice_donor_variant	NULL	NULL
Cadenza1684	chr5D.338397943	TraesCS5D02G231200.3	Kinesin-like protein	splice_donor_variant	NULL	NULL
Cadenza1684	chr5D.338397943	TraesCS5D02G231200.2	Kinesin-like protein	splice_donor_variant	NULL	NULL
Cadenza1684	chr5D.338397943	TraesCS5D02G231200.4	Kinesin-like protein	splice_donor_variant	NULL	NULL
Cadenza1684	chr5D.450686406	TraesCS5D02G380200.2	E3 ubiquitin-protein ligase	splice_donor_variant	NULL	NULL
Cadenza1684	chr5D.450686406	TraesCS5D02G380200.1	E3 ubiquitin-protein ligase	splice_donor_variant	NULL	NULL
Cadenza1684	chr5D.480424680	TraesCS5D02G419100.1	Cullin-associated NEDD8-dissociated protein 1	splice_donor_variant	NULL	NULL
Cadenza1684	chr5D.520781380	TraesCS5D02G484800.1	#N/A	stop_gained	NULL	NULL
Cadenza1684	chr5D.524260382	TraesCS5D02G488900.1	O-methyltransferase	stop_gained			splice_region_variant	NULL	NULL
Cadenza1684	chr5D.555914554	TraesCS5D02G548200.1	Disease resistance protein RPM1	stop_gained	NULL	NULL
Cadenza1684	chr5D.556227203	TraesCS5D02G548800.1	Transducin/WD-like repeat-protein	splice_donor_variant	NULL	NULL
Cadenza1684	chr5D.556227203	TraesCS5D02G548800.2	Transducin/WD-like repeat-protein	splice_donor_variant	NULL	NULL
Cadenza1684	chr5D.558716897	TraesCS5D02G554600.1	Disease resistance protein RPM1	stop_gained	NULL	NULL
Cadenza1684	chr6A.7186376	TraesCS6A02G015000.1	Pentatricopeptide repeat-containing protein	stop_gained	NULL	NULL
Cadenza1684	chr6A.70572329	TraesCS6A02G101800.1	Calreticulin/calnexin	stop_gained	NULL	NULL
Cadenza1684	chr6A.77099019	TraesCS6A02G108300.2	NAC domain-containing protein	stop_gained	NULL	NULL
Cadenza1684	chr6A.77099019	TraesCS6A02G108300.1	NAC domain-containing protein	stop_gained	NULL	NULL
Cadenza1684	chr6A.80687180	TraesCS6A02G111200.2	Protein kinase family protein	stop_gained	NULL	NULL
Cadenza1684	chr6A.80687180	TraesCS6A02G111200.1	Protein kinase family protein	stop_gained	NULL	NULL
Cadenza1684	chr6A.80687180	TraesCS6A02G111200.3	Protein kinase family protein	stop_gained	NULL	NULL
Cadenza1684	chr6A.89594528	TraesCS6A02G118500.1	Structural maintenance of chromosomes protein 2-1	splice_donor_variant	NULL	NULL
Cadenza1684	chr6A.100797966	TraesCS6A02G129000.1	Leucine-rich repeat receptor-like protein kinase family protein	stop_gained	NULL	NULL
Cadenza1684	chr6A.249161450	TraesCS6A02G190000.1	Far upstream element-binding protein	splice_donor_variant	NULL	NULL
Cadenza1684	chr6A.249161450	TraesCS6A02G190000.2	Far upstream element-binding protein	splice_donor_variant	NULL	NULL
Cadenza1684	chr6A.249161450	TraesCS6A02G190000.3	Far upstream element-binding protein	splice_donor_variant	NULL	NULL
Cadenza1684	chr6A.301949070	TraesCS6A02G198100.1	#N/A	stop_gained	NULL	NULL
Cadenza1684	chr6A.301949070	TraesCS6A02G198100.3	#N/A	stop_gained	NULL	NULL
Cadenza1684	chr6A.301949070	TraesCS6A02G198100.2	#N/A	stop_gained	NULL	NULL
Cadenza1684	chr6A.499654981	TraesCS6A02G273300.1	Chromatin modification-related protein MEAF6	splice_acceptor_variant	NULL	NULL
Cadenza1684	chr6A.500079465	TraesCS6A02G273900.2	Pentatricopeptide repeat-containing protein	stop_gained	NULL	NULL
Cadenza1684	chr6A.500079465	TraesCS6A02G273900.1	Pentatricopeptide repeat-containing protein	stop_gained	NULL	NULL
Cadenza1684	chr6B.20690245	TraesCS6B02G034200.2	NBS-LRR disease resistance protein	stop_gained	NULL	NULL
Cadenza1684	chr6B.20690245	TraesCS6B02G034200.1	NBS-LRR disease resistance protein	stop_gained	NULL	NULL
Cadenza1684	chr6B.22553990	TraesCS6B02G038100.1	Elongation factor P-like protein	stop_gained	NULL	NULL
Cadenza1684	chr6B.43145438	TraesCS6B02G065000.1	F-box protein	stop_gained	NULL	NULL
Cadenza1684	chr6B.51027006	TraesCS6B02G074300.1	Copine-1	splice_acceptor_variant	NULL	NULL
Cadenza1684	chr6B.51027006	TraesCS6B02G074300.2	Copine-1	splice_acceptor_variant	NULL	NULL
Cadenza1684	chr6B.60861072	TraesCS6B02G084000.1	Potassium transporter	stop_gained	NULL	NULL
Cadenza1684	chr6B.183718624	TraesCS6B02G171300.2	OTU domain-containing protein	stop_gained	NULL	NULL
Cadenza1684	chr6B.183718624	TraesCS6B02G171300.1	OTU domain-containing protein	stop_gained	NULL	NULL
Cadenza1684	chr6B.214028232	TraesCS6B02G187500.2	Phosphoglycerate kinase	splice_acceptor_variant	NULL	NULL
Cadenza1684	chr6B.214028232	TraesCS6B02G187500.1	Phosphoglycerate kinase	splice_acceptor_variant	NULL	NULL
Cadenza1684	chr6B.422707314	TraesCS6B02G241100.1	B3 domain-containing protein	splice_acceptor_variant	NULL	NULL
Cadenza1684	chr6B.542490741	TraesCS6B02G302900.1	Calpain-like protein	stop_gained	NULL	NULL
Cadenza1684	chr6B.554165334	TraesCS6B02G309400.3	Fatty acid desaturase	stop_gained	NULL	NULL
Cadenza1684	chr6B.554165334	TraesCS6B02G309400.1	Fatty acid desaturase	stop_gained	NULL	NULL
Cadenza1684	chr6B.554165334	TraesCS6B02G309400.2	Fatty acid desaturase	stop_gained	NULL	NULL
Cadenza1684	chr6B.562236499	TraesCS6B02G314500.2	NF-X-like 1	stop_gained	NULL	NULL
Cadenza1684	chr6B.562236499	TraesCS6B02G314500.1	NF-X-like 1	stop_gained	NULL	NULL
Cadenza1684	chr6B.583724961	TraesCS6B02G332600.1	F-box family protein	stop_gained	NULL	NULL
Cadenza1684	chr6B.594657471	TraesCS6B02G337600.1	5-oxoprolinase	stop_gained	NULL	NULL
Cadenza1684	chr6B.603140727	TraesCS6B02G342500.1	Dynamin homolog	splice_acceptor_variant	NULL	NULL
Cadenza1684	chr6B.603140727	TraesCS6B02G342500.2	Dynamin homolog	splice_acceptor_variant	NULL	NULL
Cadenza1684	chr6B.661520478	TraesCS6B02G386700.1	Cytochrome b-c1 complex subunit 8	start_lost	deleterious	0
Cadenza1684	chr6B.705519423	TraesCS6B02G440700.1	F-box family protein	splice_acceptor_variant	NULL	NULL
Cadenza1684	chr6B.719729632	TraesCS6B02G471800.1	F-box domain containing protein	stop_gained	NULL	NULL
Cadenza1684	chr6D.105818749	TraesCS6D02G137100.1	Ubiquitin carboxyl-terminal hydrolase	stop_gained			splice_region_variant	NULL	NULL
Cadenza1684	chr6D.264006801	TraesCS6D02G191300.1	Amine oxidase	stop_gained			splice_region_variant	NULL	NULL
Cadenza1684	chr6D.264006801	TraesCS6D02G191300.2	Amine oxidase	stop_gained			splice_region_variant	NULL	NULL
Cadenza1684	chr6D.266433770	TraesCS6D02G192400.3	NAC domain-containing protein	stop_gained	NULL	NULL
Cadenza1684	chr6D.266433770	TraesCS6D02G192400.2	NAC domain-containing protein	stop_gained	NULL	NULL
Cadenza1684	chr6D.266433770	TraesCS6D02G192400.4	NAC domain-containing protein	stop_gained	NULL	NULL
Cadenza1684	chr6D.266433770	TraesCS6D02G192400.1	NAC domain-containing protein	stop_gained	NULL	NULL
Cadenza1684	chr6D.310397893	TraesCS6D02G220200.1	O-glucosyltransferase rumi	splice_donor_variant	NULL	NULL
Cadenza1684	chr6D.310397893	TraesCS6D02G220200.2	O-glucosyltransferase rumi	splice_donor_variant	NULL	NULL
Cadenza1684	chr6D.357577145	TraesCS6D02G253400.1	Chromatin modification-related protein MEAF6	stop_gained			splice_region_variant	NULL	NULL
Cadenza1684	chr6D.381548390	TraesCS6D02G272800.1	rRNA-processing protein fcf2	splice_acceptor_variant	NULL	NULL
Cadenza1684	chr6D.382922375	TraesCS6D02G274500.1	U-box domain-containing protein	stop_gained	NULL	NULL
Cadenza1684	chr6D.389703434	TraesCS6D02G282400.1	Eukaryotic aspartyl protease family protein	stop_gained			splice_region_variant	NULL	NULL
Cadenza1684	chr6D.445494316	TraesCS6D02G345700.1	E3 ubiquitin-protein ligase	splice_acceptor_variant	NULL	NULL
Cadenza1684	chr6D.460739637	TraesCS6D02G378400.1	Potassium channel beta subunit	stop_gained	NULL	NULL
Cadenza1684	chr6D.467831342	TraesCS6D02G394400.1	NBS-LRR disease resistance protein-like protein	stop_gained	NULL	NULL
Cadenza1684	chr7A.2717059	TraesCS7A02G005200.1	NBS-LRR-like resistance protein	stop_gained	NULL	NULL
Cadenza1684	chr7A.3002271	TraesCS7A02G006200.1	Disease resistance protein	stop_gained	NULL	NULL
Cadenza1684	chr7A.94789226	TraesCS7A02G143900.1	Hyp O-arabinosyltransferase-like protein	stop_gained	NULL	NULL
Cadenza1684	chr7A.96567889	TraesCS7A02G145400.1	#N/A	splice_acceptor_variant	NULL	NULL
Cadenza1684	chr7A.219398036	TraesCS7A02G243600.1	F-box/RNI-like/FBD-like domains-containing protein	splice_acceptor_variant	NULL	NULL
Cadenza1684	chr7A.285171891	TraesCS7A02G271800.1	Pathogenesis-related thaumatin-like protein	splice_donor_variant	NULL	NULL
Cadenza1684	chr7A.462978315	TraesCS7A02G320600.1	Shoot gravitropism 2 (SGR2) protein	splice_acceptor_variant	NULL	NULL
Cadenza1684	chr7A.589139422	TraesCS7A02G405500.1	Microtubule associated family protein	stop_gained	NULL	NULL
Cadenza1684	chr7A.698670329	TraesCS7A02G510700.1	Homogentisate phytyltransferase	splice_acceptor_variant	NULL	NULL
Cadenza1684	chr7A.698670329	TraesCS7A02G510700.2	Homogentisate phytyltransferase	splice_acceptor_variant	NULL	NULL
Cadenza1684	chr7A.701291831	TraesCS7A02G516000.1	Isoleucine--tRNA ligase	stop_gained	NULL	NULL
Cadenza1684	chr7A.721095606	TraesCS7A02G544700.2	DNA helicase	stop_gained	NULL	NULL
Cadenza1684	chr7A.721095606	TraesCS7A02G544700.3	DNA helicase	stop_gained	NULL	NULL
Cadenza1684	chr7A.721095606	TraesCS7A02G544700.1	DNA helicase	stop_gained	NULL	NULL
Cadenza1684	chr7B.33914013	TraesCS7B02G034600.1	Debranching enzyme 1	splice_acceptor_variant	NULL	NULL
Cadenza1684	chr7B.34494113	TraesCS7B02G035300.1	Telomere-associated protein RIF1	stop_gained	NULL	NULL
Cadenza1684	chr7B.115403264	TraesCS7B02G101100.1	Phosphoglucosamine mutase	stop_gained	NULL	NULL
Cadenza1684	chr7B.168075992	TraesCS7B02G136200.1	Disease resistance protein	stop_gained	NULL	NULL
Cadenza1684	chr7B.199767074	TraesCS7B02G150600.5	Calcium-transporting ATPase	splice_acceptor_variant	NULL	NULL
Cadenza1684	chr7B.199767074	TraesCS7B02G150600.3	Calcium-transporting ATPase	splice_acceptor_variant	NULL	NULL
Cadenza1684	chr7B.199767074	TraesCS7B02G150600.8	Calcium-transporting ATPase	splice_acceptor_variant	NULL	NULL
Cadenza1684	chr7B.199767074	TraesCS7B02G150600.1	Calcium-transporting ATPase	splice_acceptor_variant	NULL	NULL
Cadenza1684	chr7B.199767074	TraesCS7B02G150600.6	Calcium-transporting ATPase	splice_acceptor_variant	NULL	NULL
Cadenza1684	chr7B.199767074	TraesCS7B02G150600.7	Calcium-transporting ATPase	splice_acceptor_variant	NULL	NULL
Cadenza1684	chr7B.199767074	TraesCS7B02G150600.2	Calcium-transporting ATPase	splice_acceptor_variant	NULL	NULL
Cadenza1684	chr7B.199767074	TraesCS7B02G150600.4	Calcium-transporting ATPase	splice_acceptor_variant	NULL	NULL
Cadenza1684	chr7B.264063895	TraesCS7B02G179500.2	RNA binding protein	stop_gained	NULL	NULL
Cadenza1684	chr7B.264063895	TraesCS7B02G179500.1	RNA binding protein	stop_gained	NULL	NULL
Cadenza1684	chr7B.328939944	TraesCS7B02G191100.2	Ankyrin repeat and BTB/POZ domain protein	stop_gained	NULL	NULL
Cadenza1684	chr7B.328939944	TraesCS7B02G191100.1	Ankyrin repeat and BTB/POZ domain protein	stop_gained	NULL	NULL
Cadenza1684	chr7B.355873770	TraesCS7B02G198800.7	SNF2 domain-containing protein / helicase domain-containing protein / zinc finger protein-like protein	stop_gained	NULL	NULL
Cadenza1684	chr7B.518675997	TraesCS7B02G284900.1	TSA: Wollemia nobilis Ref_Wollemi_Transcript_14910_3291 transcribed RNA sequence	stop_gained	NULL	NULL
Cadenza1684	chr7B.673311411	TraesCS7B02G405100.1	Histidine kinase	stop_gained	NULL	NULL
Cadenza1684	chr7B.709197850	TraesCS7B02G445300.1	DUF668 family protein	splice_donor_variant	NULL	NULL
Cadenza1684	chr7B.709515331	TraesCS7B02G446300.1	F-box family protein	stop_gained	NULL	NULL
Cadenza1684	chr7B.712733929	TraesCS7B02G450800.1	Dual specificity phosphatase family protein	splice_acceptor_variant	NULL	NULL
Cadenza1684	chr7B.714520761	TraesCS7B02G453500.1	Pm3-like disease resistance protein	stop_gained	NULL	NULL
Cadenza1684	chr7D.5446846	TraesCS7D02G012900.1	Rp1-like protein	stop_gained	NULL	NULL
Cadenza1684	chr7D.6101871	TraesCS7D02G014000.1	5'-AMP-activated protein kinase beta-2 subunit protein	stop_gained	NULL	NULL
Cadenza1684	chr7D.10483003	TraesCS7D02G022200.1	Protein kinase family protein	start_lost	tolerated	0.05
Cadenza1684	chr7D.64887191	TraesCS7D02G108200.1	p-loop containing nucleoside triphosphate hydrolases superfamily protein	splice_donor_variant	NULL	NULL
Cadenza1684	chr7D.84800911	TraesCS7D02G133600.2	#N/A	stop_gained	NULL	NULL
Cadenza1684	chr7D.84800911	TraesCS7D02G133600.1	#N/A	stop_gained	NULL	NULL
Cadenza1684	chr7D.126668927	TraesCS7D02G174200.1	Chaperonin-like RbcX protein	stop_gained	NULL	NULL
Cadenza1684	chr7D.146632293	TraesCS7D02G191400.2	Kinase family protein	stop_gained	NULL	NULL
Cadenza1684	chr7D.146632293	TraesCS7D02G191400.1	Kinase family protein	stop_gained	NULL	NULL
Cadenza1684	chr7D.151939884	TraesCS7D02G195600.1	Xyloglucan endotransglucosylase/hydrolase	stop_gained	NULL	NULL
Cadenza1684	chr7D.168572364	TraesCS7D02G210600.1	NAC domain-containing protein	stop_gained	NULL	NULL
Cadenza1684	chr7D.237414544	TraesCS7D02G261500.1	Squamosa promoter binding-like protein	stop_gained	NULL	NULL
Cadenza1684	chr7D.285466635	TraesCS7D02G282200.3	Defective in cullin neddylation protein	splice_acceptor_variant	NULL	NULL
Cadenza1684	chr7D.285466635	TraesCS7D02G282200.2	Defective in cullin neddylation protein	splice_acceptor_variant	NULL	NULL
Cadenza1684	chr7D.285466635	TraesCS7D02G282200.1	Defective in cullin neddylation protein	splice_acceptor_variant	NULL	NULL
Cadenza1684	chr7D.318812911	TraesCS7D02G288100.1	Glucose-6-phosphate/phosphate translocator	splice_donor_variant	NULL	NULL
Cadenza1684	chr7D.318812911	TraesCS7D02G288100.2	Glucose-6-phosphate/phosphate translocator	splice_donor_variant	NULL	NULL
Cadenza1684	chr7D.318812911	TraesCS7D02G288100.3	Glucose-6-phosphate/phosphate translocator	splice_donor_variant	NULL	NULL
Cadenza1684	chr7D.494752214	TraesCS7D02G380900.1	protein kinase family protein	splice_donor_variant	NULL	NULL
Cadenza1684	chr7D.534335408	TraesCS7D02G415500.2	Exostosin family protein	stop_gained	NULL	NULL
Cadenza1684	chr7D.534335408	TraesCS7D02G415500.1	Exostosin family protein	stop_gained	NULL	NULL
Cadenza1684	chr7D.556314359	TraesCS7D02G437000.1	Calcium lipid binding protein	stop_gained	NULL	NULL
Cadenza1684	chr7D.556314359	TraesCS7D02G437000.2	Calcium lipid binding protein	stop_gained	NULL	NULL
Cadenza1684	chr7D.576291773	TraesCS7D02G458500.2	Non-canonical poly(A) RNA polymerase PAPD7	splice_donor_variant	NULL	NULL
Cadenza1684	chr7D.576291773	TraesCS7D02G458500.1	Non-canonical poly(A) RNA polymerase PAPD7	splice_donor_variant	NULL	NULL
Cadenza1684	chr7D.576291773	TraesCS7D02G458500.3	Non-canonical poly(A) RNA polymerase PAPD7	splice_donor_variant	NULL	NULL
Cadenza1684	chr7D.600885914	TraesCS7D02G492000.1	Protein phosphatase 2c	splice_acceptor_variant	NULL	NULL
Cadenza1684	chr7D.606558930	TraesCS7D02G500100.2	Homogentisate phytyltransferase	splice_acceptor_variant	NULL	NULL
Cadenza1684	chr7D.606558930	TraesCS7D02G500100.4	Homogentisate phytyltransferase	splice_acceptor_variant	NULL	NULL
Cadenza1684	chr7D.606558930	TraesCS7D02G500100.1	Homogentisate phytyltransferase	splice_acceptor_variant	NULL	NULL
Cadenza1684	chr7D.606558930	TraesCS7D02G500100.3	Homogentisate phytyltransferase	splice_acceptor_variant	NULL	NULL
Cadenza1684	chr7D.613619836	TraesCS7D02G510900.1	Ubiquitin system component Cue protein	splice_donor_variant	NULL	NULL
Cadenza1684	chr7D.613619836	TraesCS7D02G510900.2	Ubiquitin system component Cue protein	splice_donor_variant	NULL	NULL
Cadenza1684	chr7D.626299598	TraesCS7D02G532500.1	Expansin-like protein	stop_gained	NULL	NULL
Cadenza1684	chrUn.41227523	TraesCSU02G051800.1	Eukaryotic peptide chain release factor subunit 1-1	stop_gained	NULL	NULL
Cadenza1684	chrUn.42194380	TraesCSU02G053600.2	ABC transporter ATP-binding protein	stop_gained	NULL	NULL
Cadenza1684	chrUn.42194380	TraesCSU02G053600.1	ABC transporter ATP-binding protein	stop_gained	NULL	NULL
Cadenza1684	chrUn.94346049	TraesCSU02G108300.1	Alpha-gliadin	stop_gained	NULL	NULL
Cadenza1684	chrUn.99398356	TraesCSU02G114500.1	Cytochrome P450-like protein	stop_gained	NULL	NULL
Cadenza1682	chr1A.4500827	TraesCS1A02G008100.1	Powdery mildew resistance protein	stop_gained	NULL	NULL
Cadenza1682	chr1A.11664572	TraesCS1A02G023800.1	TBC1 domain family member	stop_gained	NULL	NULL
Cadenza1682	chr1A.11664572	TraesCS1A02G023800.2	TBC1 domain family member	stop_gained	NULL	NULL
Cadenza1682	chr1A.57210202	TraesCS1A02G073300.1	Kinase	stop_gained	NULL	NULL
Cadenza1682	chr1A.57210202	TraesCS1A02G073300.2	Kinase	stop_gained	NULL	NULL
Cadenza1682	chr1A.57210722	TraesCS1A02G073300.1	Kinase	stop_gained	NULL	NULL
Cadenza1682	chr1A.57210722	TraesCS1A02G073300.2	Kinase	stop_gained	NULL	NULL
Cadenza1682	chr1A.236719783	TraesCS1A02G139500.2	LIM domain and RING finger protein	stop_gained	NULL	NULL
Cadenza1682	chr1A.236719783	TraesCS1A02G139500.3	LIM domain and RING finger protein	stop_gained	NULL	NULL
Cadenza1682	chr1A.236719783	TraesCS1A02G139500.1	LIM domain and RING finger protein	stop_gained	NULL	NULL
Cadenza1682	chr1A.467192363	TraesCS1A02G273600.1	Receptor-like protein kinase	splice_acceptor_variant	NULL	NULL
Cadenza1682	chr1A.554834980	TraesCS1A02G385500.1	O-acyltransferase WSD1	splice_donor_variant	NULL	NULL
Cadenza1682	chr1A.591155349	TraesCS1A02G442600.1	Protein kinase family protein	splice_donor_variant	NULL	NULL
Cadenza1682	chr1B.117170341	TraesCS1B02G105200.1	Transducin/WD-like repeat-protein	stop_gained	NULL	NULL
Cadenza1682	chr1B.117170341	TraesCS1B02G105200.2	Transducin/WD-like repeat-protein	stop_gained	NULL	NULL
Cadenza1682	chr1B.465097555	TraesCS1B02G264200.1	Cytochrome P450 family protein	splice_donor_variant	NULL	NULL
Cadenza1682	chr1B.585309752	TraesCS1B02G356100.2	#N/A	stop_gained	NULL	NULL
Cadenza1682	chr1B.585309752	TraesCS1B02G356100.3	#N/A	stop_gained	NULL	NULL
Cadenza1682	chr1B.585309752	TraesCS1B02G356100.1	#N/A	stop_gained	NULL	NULL
Cadenza1682	chr1B.637498147	TraesCS1B02G410800.1	2-oxoglutarate (2OG) and Fe(II)-dependent oxygenase superfamily protein	splice_donor_variant	NULL	NULL
Cadenza1682	chr1B.637498147	TraesCS1B02G410800.2	2-oxoglutarate (2OG) and Fe(II)-dependent oxygenase superfamily protein	splice_donor_variant	NULL	NULL
Cadenza1682	chr1B.669901752	TraesCS1B02G453700.1	Sorting nexin-16	splice_donor_variant	NULL	NULL
Cadenza1682	chr1B.669901752	TraesCS1B02G453700.2	Sorting nexin-16	splice_donor_variant	NULL	NULL
Cadenza1682	chr1D.41719837	TraesCS1D02G061500.1	Interactor of constitutive active ROPs 2	stop_gained	NULL	NULL
Cadenza1682	chr1D.41719837	TraesCS1D02G061500.2	Interactor of constitutive active ROPs 2	stop_gained	NULL	NULL
Cadenza1682	chr1D.61946122	TraesCS1D02G079300.1	Protein kinase	splice_donor_variant	NULL	NULL
Cadenza1682	chr1D.240120645	TraesCS1D02G168000.2	Trafficking protein particle complex subunit 13	stop_gained	NULL	NULL
Cadenza1682	chr1D.240120645	TraesCS1D02G168000.1	Trafficking protein particle complex subunit 13	stop_gained	NULL	NULL
Cadenza1682	chr1D.342859289	TraesCS1D02G250400.1	Energy-coupling factor transporter transmembrane protein EcfT	splice_acceptor_variant	NULL	NULL
Cadenza1682	chr1D.347209470	TraesCS1D02G254700.1	Squamosa promoter-binding-like protein	stop_gained	NULL	NULL
Cadenza1682	chr1D.405165465	TraesCS1D02G309300.1	Cyclin	splice_acceptor_variant	NULL	NULL
Cadenza1682	chr1D.478145840	TraesCS1D02G422800.3	Mitogen-activated protein kinase	splice_acceptor_variant	NULL	NULL
Cadenza1682	chr1D.478145840	TraesCS1D02G422800.1	Mitogen-activated protein kinase	splice_acceptor_variant	NULL	NULL
Cadenza1682	chr1D.478145840	TraesCS1D02G422800.2	Mitogen-activated protein kinase	splice_acceptor_variant	NULL	NULL
Cadenza1682	chr2A.2916970	TraesCS2A02G006800.1	Disease resistance protein (NBS-LRR class) family	stop_gained	NULL	NULL
Cadenza1682	chr2A.17535515	TraesCS2A02G044100.1	NBS-LRR resistance-like protein	stop_gained	NULL	NULL
Cadenza1682	chr2A.79309597	TraesCS2A02G132100.1	Transmembrane protein	splice_acceptor_variant	NULL	NULL
Cadenza1682	chr2A.378853209	TraesCS2A02G250800.1	Peroxisomal (S)-2-hydroxy-acid oxidase	stop_gained	NULL	NULL
Cadenza1682	chr2A.378853209	TraesCS2A02G250800.2	Peroxisomal (S)-2-hydroxy-acid oxidase	stop_gained	NULL	NULL
Cadenza1682	chr2A.522495631	TraesCS2A02G304100.3	ATP-dependent RNA helicase	stop_gained	NULL	NULL
Cadenza1682	chr2A.522495631	TraesCS2A02G304100.1	ATP-dependent RNA helicase	stop_gained	NULL	NULL
Cadenza1682	chr2A.522495631	TraesCS2A02G304100.2	ATP-dependent RNA helicase	stop_gained	NULL	NULL
Cadenza1682	chr2A.530745885	TraesCS2A02G308600.1	Protein TIC 40	stop_gained	NULL	NULL
Cadenza1682	chr2A.530745885	TraesCS2A02G308600.5	Protein TIC 40	stop_gained	NULL	NULL
Cadenza1682	chr2A.530745885	TraesCS2A02G308600.4	Protein TIC 40	stop_gained	NULL	NULL
Cadenza1682	chr2A.530745885	TraesCS2A02G308600.2	Protein TIC 40	stop_gained	NULL	NULL
Cadenza1682	chr2A.530745885	TraesCS2A02G308600.3	Protein TIC 40	stop_gained	NULL	NULL
Cadenza1682	chr2A.708186013	TraesCS2A02G462600.1	Kelch repeat-containing protein	stop_gained	NULL	NULL
Cadenza1682	chr2A.728753248	TraesCS2A02G498500.1	Xyloglucan endotransglucosylase/hydrolase	stop_gained	NULL	NULL
Cadenza1682	chr2B.90401757	TraesCS2B02G122900.1	Alpha-galactosidase	splice_acceptor_variant	NULL	NULL
Cadenza1682	chr2B.113914072	TraesCS2B02G147600.1	Cytochrome P450	stop_gained	NULL	NULL
Cadenza1682	chr2B.114651342	TraesCS2B02G148600.2	WD40 repeat-like protein	stop_gained	NULL	NULL
Cadenza1682	chr2B.114651342	TraesCS2B02G148600.1	WD40 repeat-like protein	stop_gained	NULL	NULL
Cadenza1682	chr2B.119632711	TraesCS2B02G152700.1	Phosphatidylinositol 4-phosphate 5-kinase 4	stop_gained	NULL	NULL
Cadenza1682	chr2B.134242449	TraesCS2B02G160800.1	ARM repeat superfamily protein	stop_gained	NULL	NULL
Cadenza1682	chr2B.185802452	TraesCS2B02G206900.1	Disease resistance protein (TIR-NBS-LRR class) family	stop_gained	NULL	NULL
Cadenza1682	chr2B.211528737	TraesCS2B02G221600.3	Importin-5	splice_acceptor_variant	NULL	NULL
Cadenza1682	chr2B.211528737	TraesCS2B02G221600.2	Importin-5	splice_acceptor_variant	NULL	NULL
Cadenza1682	chr2B.211528737	TraesCS2B02G221600.1	Importin-5	splice_acceptor_variant	NULL	NULL
Cadenza1682	chr2B.227086931	TraesCS2B02G231000.1	Elongator complex protein 1	splice_donor_variant	NULL	NULL
Cadenza1682	chr2B.386288140	TraesCS2B02G280000.1	Protein kish	stop_gained	NULL	NULL
Cadenza1682	chr2B.483548095	TraesCS2B02G338500.1	Sugar transporter	stop_gained	NULL	NULL
Cadenza1682	chr2B.545265523	TraesCS2B02G381500.2	Isocitrate dehydrogenase [NADP]	stop_gained	NULL	NULL
Cadenza1682	chr2B.619944616	TraesCS2B02G431000.1	Serine carboxypeptidase family protein	stop_gained	NULL	NULL
Cadenza1682	chr2B.713791334	TraesCS2B02G518900.1	Agmatine coumaroyltransferase-2	stop_gained	NULL	NULL
Cadenza1682	chr2B.788798538	TraesCS2B02G608500.2	Disease resistance protein (TIR-NBS-LRR class) family	stop_gained	NULL	NULL
Cadenza1682	chr2B.788798538	TraesCS2B02G608500.1	Disease resistance protein (TIR-NBS-LRR class) family	stop_gained	NULL	NULL
Cadenza1682	chr2B.800062776	TraesCS2B02G628700.1	Tetratricopeptide repeat	splice_donor_variant	NULL	NULL
Cadenza1682	chr2B.800062776	TraesCS2B02G628700.2	Tetratricopeptide repeat	splice_donor_variant	NULL	NULL
Cadenza1682	chr2D.52231719	TraesCS2D02G100300.1	Dof zinc finger protein	stop_gained	NULL	NULL
Cadenza1682	chr2D.79085625	TraesCS2D02G134300.1	Actin cross-linking protein	splice_donor_variant	NULL	NULL
Cadenza1682	chr2D.152859316	TraesCS2D02G201200.1	vacuolar sorting-associated protein (DUF946)	stop_gained	NULL	NULL
Cadenza1682	chr2D.152859316	TraesCS2D02G201200.2	vacuolar sorting-associated protein (DUF946)	stop_gained	NULL	NULL
Cadenza1682	chr2D.152870648	TraesCS2D02G201300.1	Pimeloyl-[acyl-carrier protein] methyl ester esterase	stop_gained	NULL	NULL
Cadenza1682	chr2D.286675652	TraesCS2D02G246100.1	Polyribonucleotide nucleotidyltransferase	splice_donor_variant	NULL	NULL
Cadenza1682	chr2D.286675652	TraesCS2D02G246100.2	Polyribonucleotide nucleotidyltransferase	splice_donor_variant	NULL	NULL
Cadenza1682	chr2D.286675652	TraesCS2D02G246100.3	Polyribonucleotide nucleotidyltransferase	splice_donor_variant	NULL	NULL
Cadenza1682	chr2D.376323691	TraesCS2D02G293800.1	OTU domain-containing protein	splice_donor_variant	NULL	NULL
Cadenza1682	chr2D.380924518	TraesCS2D02G298800.1	CsAtPR5	stop_gained	NULL	NULL
Cadenza1682	chr2D.463867862	TraesCS2D02G361100.2	Isocitrate dehydrogenase [NADP]	splice_acceptor_variant	NULL	NULL
Cadenza1682	chr2D.463867862	TraesCS2D02G361100.1	Isocitrate dehydrogenase [NADP]	splice_acceptor_variant	NULL	NULL
Cadenza1682	chr2D.542150322	TraesCS2D02G429800.2	DNA ligase	stop_gained	NULL	NULL
Cadenza1682	chr2D.542150322	TraesCS2D02G429800.1	DNA ligase	stop_gained	NULL	NULL
Cadenza1682	chr2D.620549966	TraesCS2D02G541900.1	Thiol-disulfide oxidoreductase DCC	splice_acceptor_variant	NULL	NULL
Cadenza1682	chr3A.11379445	TraesCS3A02G017900.1	Receptor-like kinase	stop_gained	NULL	NULL
Cadenza1682	chr3A.71148179	TraesCS3A02G106700.2	Pollen-specific protein SF21	stop_gained	NULL	NULL
Cadenza1682	chr3A.71148179	TraesCS3A02G106700.1	Pollen-specific protein SF21	stop_gained	NULL	NULL
Cadenza1682	chr3A.376785336	TraesCS3A02G210600.1	Mitochondrial outer membrane protein porin	splice_acceptor_variant	NULL	NULL
Cadenza1682	chr3A.385529935	TraesCS3A02G213600.1	CASC3/barentsz eIF4AIII-binding protein	stop_gained	NULL	NULL
Cadenza1682	chr3A.453601845	TraesCS3A02G241300.1	Pterin-4-alpha-carbinolamine dehydratase	stop_gained	NULL	NULL
Cadenza1682	chr3A.527938136	TraesCS3A02G294300.1	choice-of-anchor C domain protein	stop_gained	NULL	NULL
Cadenza1682	chr3A.642926222	TraesCS3A02G395600.1	Pollen protein Ole E I-like protein	splice_acceptor_variant	NULL	NULL
Cadenza1682	chr3A.686241435	TraesCS3A02G445200.1	CBS domain-containing protein-like	stop_gained	NULL	NULL
Cadenza1682	chr3A.710939042	TraesCS3A02G479100.1	NBS-LRR-like resistance protein	stop_gained	NULL	NULL
Cadenza1682	chr3A.719938613	TraesCS3A02G493600.1	Protein kinase	stop_gained	NULL	NULL
Cadenza1682	chr3B.55405379	TraesCS3B02G087300.1	transcription factor	stop_gained	NULL	NULL
Cadenza1682	chr3B.55405379	TraesCS3B02G087300.2	transcription factor	stop_gained	NULL	NULL
Cadenza1682	chr3B.388102733	TraesCS3B02G244900.1	Galactose-binding protein	splice_acceptor_variant	NULL	NULL
Cadenza1682	chr3B.442638322	TraesCS3B02G274400.1	RING/FYVE/PHD zinc finger superfamily protein	stop_gained	NULL	NULL
Cadenza1682	chr3B.444828895	TraesCS3B02G275200.1	Tryptophan aminotransferase	stop_gained	NULL	NULL
Cadenza1682	chr3B.488877652	TraesCS3B02G304400.1	Pentatricopeptide repeat-containing protein	stop_gained	NULL	NULL
Cadenza1682	chr3B.738698267	TraesCS3B02G493000.1	Mitochondrial carrier protein-like	splice_donor_variant	NULL	NULL
Cadenza1682	chr3D.25125209	TraesCS3D02G058300.1	Myosin	stop_gained	NULL	NULL
Cadenza1682	chr3D.43791689	TraesCS3D02G086400.1	Monocopper oxidase-like protein SKU5	stop_gained	NULL	NULL
Cadenza1682	chr3D.64194038	TraesCS3D02G110500.1	Clavaminate synthase-like protein	stop_gained	NULL	NULL
Cadenza1682	chr3D.68848706	TraesCS3D02G115500.1	Polynucleotide 5'-hydroxyl-kinase NOL9	stop_gained	NULL	NULL
Cadenza1682	chr3D.75988454	TraesCS3D02G120500.1	Protein LOW PSII ACCUMULATION 1	splice_acceptor_variant	NULL	NULL
Cadenza1682	chr3D.75988454	TraesCS3D02G120500.2	Protein LOW PSII ACCUMULATION 1	splice_acceptor_variant	NULL	NULL
Cadenza1682	chr3D.75988454	TraesCS3D02G120500.3	Protein LOW PSII ACCUMULATION 1	splice_acceptor_variant	NULL	NULL
Cadenza1682	chr3D.99750405	TraesCS3D02G139600.1	B-box zinc finger family protein	stop_gained	NULL	NULL
Cadenza1682	chr3D.167770840	TraesCS3D02G183100.2	Kinesin	splice_donor_variant	NULL	NULL
Cadenza1682	chr3D.225527143	TraesCS3D02G199400.2	Evolutionarily conserved C-terminal region 2	stop_gained	NULL	NULL
Cadenza1682	chr3D.225527143	TraesCS3D02G199400.1	Evolutionarily conserved C-terminal region 2	stop_gained	NULL	NULL
Cadenza1682	chr3D.225527143	TraesCS3D02G199400.4	Evolutionarily conserved C-terminal region 2	stop_gained	NULL	NULL
Cadenza1682	chr3D.225527143	TraesCS3D02G199400.3	Evolutionarily conserved C-terminal region 2	stop_gained	NULL	NULL
Cadenza1682	chr3D.229475679	TraesCS3D02G200000.2	DUF789 family protein	stop_gained	NULL	NULL
Cadenza1682	chr3D.229475679	TraesCS3D02G200000.3	DUF789 family protein	stop_gained	NULL	NULL
Cadenza1682	chr3D.229475679	TraesCS3D02G200000.1	DUF789 family protein	stop_gained	NULL	NULL
Cadenza1682	chr3D.239614498	TraesCS3D02G201500.2	Callose synthase-like protein	stop_gained	NULL	NULL
Cadenza1682	chr3D.239614498	TraesCS3D02G201500.1	Callose synthase-like protein	stop_gained	NULL	NULL
Cadenza1682	chr3D.254099757	TraesCS3D02G203900.1	DmX-like protein 1	stop_gained	NULL	NULL
Cadenza1682	chr3D.339005320	TraesCS3D02G243800.1	60S ribosomal protein L18a	stop_gained	NULL	NULL
Cadenza1682	chr3D.348430455	TraesCS3D02G249100.2	B3 domain transcription factor	splice_donor_variant	NULL	NULL
Cadenza1682	chr3D.348430455	TraesCS3D02G249100.1	B3 domain transcription factor	splice_donor_variant	NULL	NULL
Cadenza1682	chr3D.407388376	TraesCS3D02G295300.2	Phosphatidate cytidylyltransferase	splice_acceptor_variant	NULL	NULL
Cadenza1682	chr3D.407388376	TraesCS3D02G295300.1	Phosphatidate cytidylyltransferase	splice_acceptor_variant	NULL	NULL
Cadenza1682	chr3D.439678964	TraesCS3D02G327600.1	transcription factor-like protein	stop_gained	NULL	NULL
Cadenza1682	chr3D.445303727	TraesCS3D02G333400.3	Protein MOR1	splice_acceptor_variant	NULL	NULL
Cadenza1682	chr3D.445303727	TraesCS3D02G333400.4	Protein MOR1	splice_acceptor_variant	NULL	NULL
Cadenza1682	chr3D.445303727	TraesCS3D02G333400.1	Protein MOR1	splice_acceptor_variant	NULL	NULL
Cadenza1682	chr3D.445303727	TraesCS3D02G333400.2	Protein MOR1	splice_acceptor_variant	NULL	NULL
Cadenza1682	chr3D.475123365	TraesCS3D02G361500.1	Tetratricopeptide repeat (TPR)-like superfamily protein	splice_donor_variant	NULL	NULL
Cadenza1682	chr3D.477902981	TraesCS3D02G364100.2	WD40 repeat-like protein	stop_gained	NULL	NULL
Cadenza1682	chr3D.477902981	TraesCS3D02G364100.1	WD40 repeat-like protein	stop_gained	NULL	NULL
Cadenza1682	chr3D.523169457	TraesCS3D02G408800.1	Proline transporter	splice_donor_variant	NULL	NULL
Cadenza1682	chr3D.546818416	TraesCS3D02G434400.1	Chaperone protein dnaJ	stop_gained	NULL	NULL
Cadenza1682	chr3D.583039030	TraesCS3D02G488300.1	WAT1-related protein	splice_acceptor_variant	NULL	NULL
Cadenza1682	chr3D.583039030	TraesCS3D02G488300.2	WAT1-related protein	splice_acceptor_variant	NULL	NULL
Cadenza1682	chr4A.39266151	TraesCS4A02G048400.1	DCD (Development and cell death) domain protein	stop_gained	NULL	NULL
Cadenza1682	chr4A.119074646	TraesCS4A02G105000.1	TBC1 domain family member 8B	stop_gained	NULL	NULL
Cadenza1682	chr4A.119074646	TraesCS4A02G105000.2	TBC1 domain family member 8B	stop_gained	NULL	NULL
Cadenza1682	chr4A.212688649	TraesCS4A02G139900.3	Ubiquitin carboxyl-terminal hydrolase	stop_gained	NULL	NULL
Cadenza1682	chr4A.212688649	TraesCS4A02G139900.2	Ubiquitin carboxyl-terminal hydrolase	stop_gained	NULL	NULL
Cadenza1682	chr4A.212688649	TraesCS4A02G139900.1	Ubiquitin carboxyl-terminal hydrolase	stop_gained	NULL	NULL
Cadenza1682	chr4A.423894250	TraesCS4A02G169000.1	MADS-box transcription factor family protein	stop_gained	NULL	NULL
Cadenza1682	chr4A.498213016	TraesCS4A02G205700.1	glucan synthase-like 10	stop_gained	NULL	NULL
Cadenza1682	chr4A.532352230	TraesCS4A02G224700.1	Receptor protein kinase	stop_gained	NULL	NULL
Cadenza1682	chr4A.594684630	TraesCS4A02G291700.4	ERD (Early-responsive to dehydration stress) family protein	splice_donor_variant	NULL	NULL
Cadenza1682	chr4A.594684630	TraesCS4A02G291700.3	ERD (Early-responsive to dehydration stress) family protein	splice_donor_variant	NULL	NULL
Cadenza1682	chr4A.594684630	TraesCS4A02G291700.2	ERD (Early-responsive to dehydration stress) family protein	splice_donor_variant	NULL	NULL
Cadenza1682	chr4A.594684630	TraesCS4A02G291700.1	ERD (Early-responsive to dehydration stress) family protein	splice_donor_variant	NULL	NULL
Cadenza1682	chr4A.596624792	TraesCS4A02G296600.1	Tubulin beta chain	stop_gained	NULL	NULL
Cadenza1682	chr4A.714100260	TraesCS4A02G446600.1	Receptor-like protein kinase	stop_gained	NULL	NULL
Cadenza1682	chr4A.723808477	TraesCS4A02G458600.1	RNA-binding protein 8A	splice_acceptor_variant	NULL	NULL
Cadenza1682	chr4A.742275202	TraesCS4A02G494300.1	Disease resistance protein RPP13	stop_gained	NULL	NULL
Cadenza1682	chr4B.11713693	TraesCS4B02G015700.2	TATA-box-binding protein	splice_acceptor_variant	NULL	NULL
Cadenza1682	chr4B.11713693	TraesCS4B02G015700.1	TATA-box-binding protein	splice_acceptor_variant	NULL	NULL
Cadenza1682	chr4B.28956526	TraesCS4B02G042300.2	Oxysterol-binding protein	splice_acceptor_variant	NULL	NULL
Cadenza1682	chr4B.28956526	TraesCS4B02G042300.1	Oxysterol-binding protein	splice_acceptor_variant	NULL	NULL
Cadenza1682	chr4B.28956526	TraesCS4B02G042300.3	Oxysterol-binding protein	splice_acceptor_variant	NULL	NULL
Cadenza1682	chr4B.41544437	TraesCS4B02G052500.1	Translational activator GCN1	stop_gained	NULL	NULL
Cadenza1682	chr4B.144753766	TraesCS4B02G122000.1	Cysteine desulfurase	splice_acceptor_variant	NULL	NULL
Cadenza1682	chr4B.363311158	TraesCS4B02G167000.1	Threonine--tRNA ligase	splice_donor_variant	NULL	NULL
Cadenza1682	chr4B.369282748	TraesCS4B02G168900.2	Poly (A) RNA polymerase cid14	splice_acceptor_variant	NULL	NULL
Cadenza1682	chr4B.369282748	TraesCS4B02G168900.1	Poly (A) RNA polymerase cid14	splice_acceptor_variant	NULL	NULL
Cadenza1682	chr4B.369282748	TraesCS4B02G168900.3	Poly (A) RNA polymerase cid14	splice_acceptor_variant	NULL	NULL
Cadenza1682	chr4B.601538049	TraesCS4B02G311700.1	HEAT repeat family protein	stop_gained			splice_region_variant	NULL	NULL
Cadenza1682	chr4D.42290519	TraesCS4D02G067100.1	Poly(A) polymerase	splice_donor_variant	NULL	NULL
Cadenza1682	chr4D.66316552	TraesCS4D02G091400.3	ATP-dependent RNA helicase family protein	splice_donor_variant	NULL	NULL
Cadenza1682	chr4D.66316552	TraesCS4D02G091400.1	ATP-dependent RNA helicase family protein	splice_donor_variant	NULL	NULL
Cadenza1682	chr4D.66316552	TraesCS4D02G091400.2	ATP-dependent RNA helicase family protein	splice_donor_variant	NULL	NULL
Cadenza1682	chr4D.122273126	TraesCS4D02G136300.1	Scarecrow transcription factor family protein	stop_gained	NULL	NULL
Cadenza1682	chr4D.134132190	TraesCS4D02G145100.3	ATP-dependent zinc metalloprotease FtsH 1	stop_gained	NULL	NULL
Cadenza1682	chr4D.134132190	TraesCS4D02G145100.12	ATP-dependent zinc metalloprotease FtsH 1	stop_gained	NULL	NULL
Cadenza1682	chr4D.134132190	TraesCS4D02G145100.9	ATP-dependent zinc metalloprotease FtsH 1	stop_gained	NULL	NULL
Cadenza1682	chr4D.134132190	TraesCS4D02G145100.2	ATP-dependent zinc metalloprotease FtsH 1	stop_gained	NULL	NULL
Cadenza1682	chr4D.134132190	TraesCS4D02G145100.13	ATP-dependent zinc metalloprotease FtsH 1	stop_gained	NULL	NULL
Cadenza1682	chr4D.134132190	TraesCS4D02G145100.6	ATP-dependent zinc metalloprotease FtsH 1	stop_gained	NULL	NULL
Cadenza1682	chr4D.134132190	TraesCS4D02G145100.8	ATP-dependent zinc metalloprotease FtsH 1	stop_gained	NULL	NULL
Cadenza1682	chr4D.134132190	TraesCS4D02G145100.11	ATP-dependent zinc metalloprotease FtsH 1	stop_gained	NULL	NULL
Cadenza1682	chr4D.134132190	TraesCS4D02G145100.4	ATP-dependent zinc metalloprotease FtsH 1	stop_gained	NULL	NULL
Cadenza1682	chr4D.134132190	TraesCS4D02G145100.10	ATP-dependent zinc metalloprotease FtsH 1	stop_gained	NULL	NULL
Cadenza1682	chr4D.134132190	TraesCS4D02G145100.5	ATP-dependent zinc metalloprotease FtsH 1	stop_gained	NULL	NULL
Cadenza1682	chr4D.134132190	TraesCS4D02G145100.7	ATP-dependent zinc metalloprotease FtsH 1	stop_gained	NULL	NULL
Cadenza1682	chr4D.275756079	TraesCS4D02G165700.3	Transcription factor jumonji (JmjC) domain-containing	stop_gained			splice_region_variant	NULL	NULL
Cadenza1682	chr4D.275756079	TraesCS4D02G165700.2	Transcription factor jumonji (JmjC) domain-containing	stop_gained			splice_region_variant	NULL	NULL
Cadenza1682	chr4D.275756079	TraesCS4D02G165700.1	Transcription factor jumonji (JmjC) domain-containing	stop_gained			splice_region_variant	NULL	NULL
Cadenza1682	chr4D.275756079	TraesCS4D02G165700.4	Transcription factor jumonji (JmjC) domain-containing	stop_gained			splice_region_variant	NULL	NULL
Cadenza1682	chr4D.351461788	TraesCS4D02G203900.2	ABC transporter ATP-binding protein	stop_gained	NULL	NULL
Cadenza1682	chr4D.351461788	TraesCS4D02G203900.3	ABC transporter ATP-binding protein	stop_gained	NULL	NULL
Cadenza1682	chr4D.351461788	TraesCS4D02G203900.1	ABC transporter ATP-binding protein	stop_gained	NULL	NULL
Cadenza1682	chr4D.399189291	TraesCS4D02G237200.1	F-box family protein	stop_gained	NULL	NULL
Cadenza1682	chr4D.429473570	TraesCS4D02G260200.1	SURF1-like protein	splice_acceptor_variant	NULL	NULL
Cadenza1682	chr4D.484676736	TraesCS4D02G322900.1	Multifunctional CCA protein	splice_acceptor_variant	NULL	NULL
Cadenza1682	chr5A.403029344	TraesCS5A02G198500.1	Ring finger protein	stop_gained	NULL	NULL
Cadenza1682	chr5A.439375463	TraesCS5A02G223500.1	Phospholipase D	stop_gained	NULL	NULL
Cadenza1682	chr5A.580465701	TraesCS5A02G382600.1	Auxin-responsive protein	splice_acceptor_variant	NULL	NULL
Cadenza1682	chr5A.657775677	TraesCS5A02G487900.1	GDP-mannose transporter	stop_gained	NULL	NULL
Cadenza1682	chr5A.659527660	TraesCS5A02G489900.1	MLO-like protein	stop_gained	NULL	NULL
Cadenza1682	chr5A.671159609	TraesCS5A02G505700.1	Mitochondrial outer membrane protein porin	splice_acceptor_variant	NULL	NULL
Cadenza1682	chr5B.20730129	TraesCS5B02G022100.1	Glycosyltransferase	splice_donor_variant	NULL	NULL
Cadenza1682	chr5B.75033938	TraesCS5B02G067000.1	Dihydroflavonol-4-reductase	stop_gained	NULL	NULL
Cadenza1682	chr5B.276242301	TraesCS5B02G147900.5	Regulatory-associated protein of TOR 1	splice_donor_variant	NULL	NULL
Cadenza1682	chr5B.276242301	TraesCS5B02G147900.4	Regulatory-associated protein of TOR 1	splice_donor_variant	NULL	NULL
Cadenza1682	chr5B.276242301	TraesCS5B02G147900.1	Regulatory-associated protein of TOR 1	splice_donor_variant	NULL	NULL
Cadenza1682	chr5B.276242301	TraesCS5B02G147900.3	Regulatory-associated protein of TOR 1	splice_donor_variant	NULL	NULL
Cadenza1682	chr5B.276242301	TraesCS5B02G147900.2	Regulatory-associated protein of TOR 1	splice_donor_variant	NULL	NULL
Cadenza1682	chr5B.368664708	TraesCS5B02G202500.1	Cleavage and polyadenylation specificity factor subunit 3	splice_donor_variant	NULL	NULL
Cadenza1682	chr5B.377387581	TraesCS5B02G207900.1	Rela/spot homolog 3 family protein	stop_gained	NULL	NULL
Cadenza1682	chr5B.631390546	TraesCS5B02G456300.1	F-box family protein	stop_gained	NULL	NULL
Cadenza1682	chr5B.693179891	TraesCS5B02G537200.1	Ribonuclease P protein subunit P38	stop_gained	NULL	NULL
Cadenza1682	chr5B.693204872	TraesCS5B02G537400.1	Cleavage and polyadenylation specificity factor subunit 3	stop_gained	NULL	NULL
Cadenza1682	chr5B.696022742	TraesCS5B02G541600.1	carboxyl-terminal peptidase	stop_gained	NULL	NULL
Cadenza1682	chr5B.711593297	TraesCS5B02G568500.2	Transcriptional corepressor LEUNIG	splice_acceptor_variant	NULL	NULL
Cadenza1682	chr5B.711593297	TraesCS5B02G568500.1	Transcriptional corepressor LEUNIG	splice_acceptor_variant	NULL	NULL
Cadenza1682	chr5D.95292595	TraesCS5D02G088800.1	Protein ENHANCED DISEASE RESISTANCE 2-like	splice_donor_variant	NULL	NULL
Cadenza1682	chr5D.118456384	TraesCS5D02G104600.2	Nucleoside diphosphate kinase	splice_acceptor_variant	NULL	NULL
Cadenza1682	chr5D.118456384	TraesCS5D02G104600.1	Nucleoside diphosphate kinase	splice_acceptor_variant	NULL	NULL
Cadenza1682	chr5D.132412911	TraesCS5D02G113700.1	Chaperone protein htpG family protein	splice_donor_variant	NULL	NULL
Cadenza1682	chr5D.132412911	TraesCS5D02G113700.2	Chaperone protein htpG family protein	splice_donor_variant	NULL	NULL
Cadenza1682	chr5D.415768882	TraesCS5D02G323900.1	Cytochrome P450	stop_gained	NULL	NULL
Cadenza1682	chr5D.464918466	TraesCS5D02G399000.1	Beta-glucosidase	stop_gained	NULL	NULL
Cadenza1682	chr5D.464918466	TraesCS5D02G399000.3	Beta-glucosidase	stop_gained	NULL	NULL
Cadenza1682	chr5D.464918466	TraesCS5D02G399000.2	Beta-glucosidase	stop_gained	NULL	NULL
Cadenza1682	chr5D.472571051	TraesCS5D02G407400.1	Cytochrome P450	stop_gained	NULL	NULL
Cadenza1682	chr5D.523186283	TraesCS5D02G488300.1	O-methyltransferase-like protein	stop_gained	NULL	NULL
Cadenza1682	chr5D.524249622	TraesCS5D02G488800.2	O-methyltransferase	stop_gained	NULL	NULL
Cadenza1682	chr5D.524249622	TraesCS5D02G488800.1	O-methyltransferase	stop_gained	NULL	NULL
Cadenza1682	chr5D.563978915	TraesCS5D02G565900.1	Disease resistance protein (NBS-LRR class) family	stop_gained	NULL	NULL
Cadenza1682	chr6A.55741347	TraesCS6A02G087400.3	Transcription factor	splice_acceptor_variant	NULL	NULL
Cadenza1682	chr6A.55741347	TraesCS6A02G087400.2	Transcription factor	splice_acceptor_variant	NULL	NULL
Cadenza1682	chr6A.55741347	TraesCS6A02G087400.1	Transcription factor	splice_acceptor_variant	NULL	NULL
Cadenza1682	chr6A.55741347	TraesCS6A02G087400.4	Transcription factor	splice_acceptor_variant	NULL	NULL
Cadenza1682	chr6A.61434124	TraesCS6A02G094800.1	P-loop containing nucleoside triphosphate hydrolases superfamily protein	splice_donor_variant	NULL	NULL
Cadenza1682	chr6A.479891469	TraesCS6A02G257700.1	Pentatricopeptide repeat-containing protein	stop_gained	NULL	NULL
Cadenza1682	chr6B.1273748	TraesCS6B02G001900.1	Callose synthase-like protein	stop_gained	NULL	NULL
Cadenza1682	chr6B.18018412	TraesCS6B02G029900.1	NBS-LRR resistance-like protein	stop_gained	NULL	NULL
Cadenza1682	chr6B.22557706	TraesCS6B02G038200.1	GDSL esterase/lipase	stop_gained	NULL	NULL
Cadenza1682	chr6B.23645354	TraesCS6B02G039400.1	Vesicle transport protein USE1	stop_gained	NULL	NULL
Cadenza1682	chr6B.227831355	TraesCS6B02G193300.2	TBCC domain-containing protein 1	stop_gained	NULL	NULL
Cadenza1682	chr6B.227831355	TraesCS6B02G193300.1	TBCC domain-containing protein 1	stop_gained	NULL	NULL
Cadenza1682	chr6B.289176771	TraesCS6B02G213900.2	Ribosomal RNA small subunit methyltransferase B	splice_acceptor_variant	NULL	NULL
Cadenza1682	chr6B.289176771	TraesCS6B02G213900.1	Ribosomal RNA small subunit methyltransferase B	splice_acceptor_variant	NULL	NULL
Cadenza1682	chr6B.337223554	TraesCS6B02G223600.1	Protein kinase family protein	splice_donor_variant	NULL	NULL
Cadenza1682	chr6B.337223554	TraesCS6B02G223600.2	Protein kinase family protein	splice_donor_variant	NULL	NULL
Cadenza1682	chr6B.372571800	TraesCS6B02G230400.2	Ras-related protein	splice_donor_variant	NULL	NULL
Cadenza1682	chr6B.372571800	TraesCS6B02G230400.1	Ras-related protein	splice_donor_variant	NULL	NULL
Cadenza1682	chr6B.504309439	TraesCS6B02G279000.1	APO protein	stop_gained	NULL	NULL
Cadenza1682	chr6B.594855555	TraesCS6B02G337800.3	Transducin/WD40 repeat protein	splice_donor_variant	NULL	NULL
Cadenza1682	chr6B.594855555	TraesCS6B02G337800.1	Transducin/WD40 repeat protein	splice_donor_variant	NULL	NULL
Cadenza1682	chr6B.594855555	TraesCS6B02G337800.4	Transducin/WD40 repeat protein	splice_donor_variant	NULL	NULL
Cadenza1682	chr6B.594855555	TraesCS6B02G337800.2	Transducin/WD40 repeat protein	splice_donor_variant	NULL	NULL
Cadenza1682	chr6B.680309607	TraesCS6B02G404700.1	UDP-N-acetylglucosamine--N-acetylmuramyl-(Pentapeptide) pyrophosphoryl-undecaprenol N-acetylglucosamine transferase	splice_donor_variant	NULL	NULL
Cadenza1682	chr6D.40550324	TraesCS6D02G076200.1	Vacuolar protein sorting-associated protein 8-like protein	stop_gained	NULL	NULL
Cadenza1682	chr6D.40550324	TraesCS6D02G076200.2	Vacuolar protein sorting-associated protein 8-like protein	stop_gained	NULL	NULL
Cadenza1682	chr6D.93637001	TraesCS6D02G128800.1	Sulfurtransferase	stop_gained	NULL	NULL
Cadenza1682	chr6D.325391031	TraesCS6D02G231600.1	Remorin-related	stop_gained	NULL	NULL
Cadenza1682	chr7A.244603389	TraesCS7A02G256200.1	Basic helix-loop-helix transcription factor	splice_acceptor_variant	NULL	NULL
Cadenza1682	chr7A.293304421	TraesCS7A02G278400.1	Manganese-dependent ADP-ribose/CDP-alcohol diphosphatase	stop_gained	NULL	NULL
Cadenza1682	chr7A.323465038	TraesCS7A02G284500.1	Exocyst complex component Sec8-like	stop_gained	NULL	NULL
Cadenza1682	chr7A.365105598	TraesCS7A02G292200.1	Alpha 1	stop_gained	NULL	NULL
Cadenza1682	chr7A.437057576	TraesCS7A02G309000.1	NHL repeat-containing protein 2	stop_gained	NULL	NULL
Cadenza1682	chr7A.566532624	TraesCS7A02G390200.1	UBX domain-containing protein	stop_gained	NULL	NULL
Cadenza1682	chr7A.634872648	TraesCS7A02G440000.1	Disease resistance protein (TIR-NBS-LRR class) family	stop_gained	NULL	NULL
Cadenza1682	chr7B.20834930	TraesCS7B02G022000.1	Peroxyureidoacrylate/ureidoacrylate amidohydrolase RutB	stop_gained	NULL	NULL
Cadenza1682	chr7B.54905265	TraesCS7B02G052400.1	transmembrane protein	stop_gained	NULL	NULL
Cadenza1682	chr7B.74668549	TraesCS7B02G069300.1	Adenylate kinase	splice_acceptor_variant	NULL	NULL
Cadenza1682	chr7B.295082062	TraesCS7B02G184100.1	HSP20-like chaperones superfamily protein isoform 3	stop_gained	NULL	NULL
Cadenza1682	chr7B.383731615	TraesCS7B02G210200.2	Tetratricopeptide repeat (TPR)-like superfamily protein	stop_gained	NULL	NULL
Cadenza1682	chr7B.383731615	TraesCS7B02G210200.1	Tetratricopeptide repeat (TPR)-like superfamily protein	stop_gained	NULL	NULL
Cadenza1682	chr7B.479999162	TraesCS7B02G259800.1	WD-repeat protein	stop_gained	NULL	NULL
Cadenza1682	chr7B.479999162	TraesCS7B02G259800.2	WD-repeat protein	stop_gained	NULL	NULL
Cadenza1682	chr7B.513725990	TraesCS7B02G280700.1	Polyamine oxidase	stop_gained	NULL	NULL
Cadenza1682	chr7B.519909502	TraesCS7B02G285600.1	MLO-like protein	stop_gained	NULL	NULL
Cadenza1682	chr7B.519909933	TraesCS7B02G285600.1	MLO-like protein	splice_donor_variant	NULL	NULL
Cadenza1682	chr7B.524723914	TraesCS7B02G289000.2	Translocon-associated protein subunit alpha	stop_gained	NULL	NULL
Cadenza1682	chr7B.559559352	TraesCS7B02G313300.1	E3 ubiquitin-protein ligase	splice_acceptor_variant	NULL	NULL
Cadenza1682	chr7B.566638336	TraesCS7B02G317000.1	Galactokinase	splice_donor_variant	NULL	NULL
Cadenza1682	chr7B.566638336	TraesCS7B02G317000.3	Galactokinase	splice_donor_variant	NULL	NULL
Cadenza1682	chr7B.566638336	TraesCS7B02G317000.2	Galactokinase	splice_donor_variant	NULL	NULL
Cadenza1682	chr7D.587927054	TraesCS7D02G476400.1	WAT1-related protein	splice_donor_variant	NULL	NULL
Cadenza1682	chr7D.587927054	TraesCS7D02G476400.2	WAT1-related protein	splice_donor_variant	NULL	NULL
Cadenza1682	chr7D.591813371	TraesCS7D02G481600.1	Nodulin-like / Major Facilitator Superfamily protein	stop_gained	NULL	NULL
Cadenza1682	chr7D.615462723	TraesCS7D02G514400.1	UPF0047 protein YjbQ	stop_gained	NULL	NULL
Cadenza1682	chrUn.71397775	TraesCSU02G079800.1	chromatin remodeling factor	splice_acceptor_variant	NULL	NULL
Cadenza1793	chr1A.22300073	TraesCS1A02G040600.1	Glucose-6-phosphate isomerase	splice_donor_variant	NULL	NULL
Cadenza1793	chr1A.94101678	TraesCS1A02G097500.4	Heparan-alpha-glucosaminide N-acetyltransferase	splice_acceptor_variant	NULL	NULL
Cadenza1793	chr1A.94101678	TraesCS1A02G097500.1	Heparan-alpha-glucosaminide N-acetyltransferase	splice_acceptor_variant	NULL	NULL
Cadenza1793	chr1A.94101678	TraesCS1A02G097500.3	Heparan-alpha-glucosaminide N-acetyltransferase	splice_acceptor_variant	NULL	NULL
Cadenza1793	chr1A.94101678	TraesCS1A02G097500.2	Heparan-alpha-glucosaminide N-acetyltransferase	splice_acceptor_variant	NULL	NULL
Cadenza1793	chr1A.204828093	TraesCS1A02G134800.1	INO80 complex subunit D	stop_gained	NULL	NULL
Cadenza1793	chr1A.271891269	TraesCS1A02G155000.1	Chloroplast J-like domain 1-containing protein	splice_donor_variant	NULL	NULL
Cadenza1793	chr1A.271891269	TraesCS1A02G155000.2	Chloroplast J-like domain 1-containing protein	splice_donor_variant	NULL	NULL
Cadenza1793	chr1A.296208042	TraesCS1A02G164300.1	Katanin p80 WD40 repeat-containing subunit B1 homolog	stop_gained	NULL	NULL
Cadenza1793	chr1A.304042522	TraesCS1A02G170400.2	Mediator of RNA polymerase II transcription subunit 16	splice_acceptor_variant	NULL	NULL
Cadenza1793	chr1A.304042522	TraesCS1A02G170400.3	Mediator of RNA polymerase II transcription subunit 16	splice_acceptor_variant	NULL	NULL
Cadenza1793	chr1A.333913599	TraesCS1A02G184000.1	Membrane-associated kinase regulator-like protein	stop_gained	NULL	NULL
Cadenza1793	chr1A.394299680	TraesCS1A02G223800.1	Ran-binding protein 1	splice_acceptor_variant	NULL	NULL
Cadenza1793	chr1A.518059637	TraesCS1A02G329400.1	Serine/threonine-protein kinase	splice_donor_variant	NULL	NULL
Cadenza1793	chr1A.529665538	TraesCS1A02G339400.1	GDSL esterase/lipase	stop_gained	NULL	NULL
Cadenza1793	chr1A.574338612	TraesCS1A02G415200.1	Protein CHUP1	stop_gained	NULL	NULL
Cadenza1793	chr1A.574338612	TraesCS1A02G415200.3	Protein CHUP1	stop_gained	NULL	NULL
Cadenza1793	chr1A.574338612	TraesCS1A02G415200.2	Protein CHUP1	stop_gained	NULL	NULL
Cadenza1793	chr1A.576373815	TraesCS1A02G419600.1	Glucose-1-phosphate adenylyltransferase	splice_acceptor_variant	NULL	NULL
Cadenza1793	chr1A.576373815	TraesCS1A02G419600.2	Glucose-1-phosphate adenylyltransferase	splice_acceptor_variant	NULL	NULL
Cadenza1793	chr1A.589638104	TraesCS1A02G441000.1	Leucine-rich repeat receptor-like protein kinase family protein	stop_gained	NULL	NULL
Cadenza1793	chr1B.4821202	TraesCS1B02G009800.2	Receptor protein kinase	stop_gained	NULL	NULL
Cadenza1793	chr1B.4821202	TraesCS1B02G009800.1	Receptor protein kinase	stop_gained	NULL	NULL
Cadenza1793	chr1B.8204214	TraesCS1B02G017000.1	Dirigent protein	stop_gained	NULL	NULL
Cadenza1793	chr1B.34255919	TraesCS1B02G053800.1	Ankyrin repeat protein-like	stop_gained	NULL	NULL
Cadenza1793	chr1B.92875858	TraesCS1B02G091600.1	Homeobox protein knotted-1-like 1	stop_gained	NULL	NULL
Cadenza1793	chr1B.161996325	TraesCS1B02G130500.1	centrosomal protein of 135 kDa-like protein	stop_gained	NULL	NULL
Cadenza1793	chr1B.230945271	TraesCS1B02G150500.4	P-loop containing nucleoside triphosphate hydrolases superfamily protein	splice_donor_variant	NULL	NULL
Cadenza1793	chr1B.230945271	TraesCS1B02G150500.2	P-loop containing nucleoside triphosphate hydrolases superfamily protein	splice_donor_variant	NULL	NULL
Cadenza1793	chr1B.230945271	TraesCS1B02G150500.3	P-loop containing nucleoside triphosphate hydrolases superfamily protein	splice_donor_variant	NULL	NULL
Cadenza1793	chr1B.230945271	TraesCS1B02G150500.1	P-loop containing nucleoside triphosphate hydrolases superfamily protein	splice_donor_variant	NULL	NULL
Cadenza1793	chr1B.249512289	TraesCS1B02G153200.2	DNAse I-like superfamily protein	stop_gained	NULL	NULL
Cadenza1793	chr1B.364118340	TraesCS1B02G202600.3	Kinesin-like protein	stop_gained	NULL	NULL
Cadenza1793	chr1B.364118340	TraesCS1B02G202600.2	Kinesin-like protein	stop_gained	NULL	NULL
Cadenza1793	chr1B.364118340	TraesCS1B02G202600.1	Kinesin-like protein	stop_gained	NULL	NULL
Cadenza1793	chr1B.385165470	TraesCS1B02G211700.1	Cytochrome P450 family protein	splice_acceptor_variant	NULL	NULL
Cadenza1793	chr1B.406347833	TraesCS1B02G226300.1	CCR4-NOT transcription complex subunit 1	stop_gained	NULL	NULL
Cadenza1793	chr1B.406347833	TraesCS1B02G226300.2	CCR4-NOT transcription complex subunit 1	stop_gained	NULL	NULL
Cadenza1793	chr1B.429595246	TraesCS1B02G241900.3	Serine/threonine-protein kinase	splice_donor_variant	NULL	NULL
Cadenza1793	chr1B.429595246	TraesCS1B02G241900.2	Serine/threonine-protein kinase	splice_donor_variant	NULL	NULL
Cadenza1793	chr1B.429595246	TraesCS1B02G241900.1	Serine/threonine-protein kinase	splice_donor_variant	NULL	NULL
Cadenza1793	chr1B.535798170	TraesCS1B02G312100.1	Glycosyltransferase	stop_gained	NULL	NULL
Cadenza1793	chr1B.597464953	TraesCS1B02G366400.1	Phosphotransferase	stop_gained			splice_region_variant	NULL	NULL
Cadenza1793	chr1B.605442530	TraesCS1B02G374800.1	WD40 repeat-like protein	stop_gained	NULL	NULL
Cadenza1793	chr1B.606312990	TraesCS1B02G375300.2	Beta-galactosidase	splice_donor_variant	NULL	NULL
Cadenza1793	chr1B.606312990	TraesCS1B02G375300.1	Beta-galactosidase	splice_donor_variant	NULL	NULL
Cadenza1793	chr1B.668717855	TraesCS1B02G450600.1	Phosphatidate cytidylyltransferase	stop_gained	NULL	NULL
Cadenza1793	chr1B.673870904	TraesCS1B02G460100.1	Disease resistance protein (NBS-LRR class) family	stop_gained	NULL	NULL
Cadenza1793	chr1D.20344739	TraesCS1D02G041900.1	transmembrane protein	stop_gained	NULL	NULL
Cadenza1793	chr1D.21887321	TraesCS1D02G043000.2	cDNA clone:J013058P10	splice_donor_variant	NULL	NULL
Cadenza1793	chr1D.21887321	TraesCS1D02G043000.1	cDNA clone:J013058P10	splice_donor_variant	NULL	NULL
Cadenza1793	chr1D.111729283	TraesCS1D02G115900.1	DNA-directed RNA polymerase subunit	stop_gained	NULL	NULL
Cadenza1793	chr1D.111729283	TraesCS1D02G115900.4	DNA-directed RNA polymerase subunit	stop_gained	NULL	NULL
Cadenza1793	chr1D.111729283	TraesCS1D02G115900.3	DNA-directed RNA polymerase subunit	stop_gained	NULL	NULL
Cadenza1793	chr1D.111729283	TraesCS1D02G115900.2	DNA-directed RNA polymerase subunit	stop_gained	NULL	NULL
Cadenza1793	chr1D.224574100	TraesCS1D02G159200.1	RING/U-box superfamily protein	splice_donor_variant	NULL	NULL
Cadenza1793	chr1D.229485211	TraesCS1D02G161900.1	Alpha-galactosidase	splice_acceptor_variant	NULL	NULL
Cadenza1793	chr1D.233894826	TraesCS1D02G163100.1	Vesicle-associated protein 1-1	splice_donor_variant	NULL	NULL
Cadenza1793	chr1D.370214124	TraesCS1D02G274600.1	U-box domain-containing family protein	stop_gained	NULL	NULL
Cadenza1793	chr1D.412237056	TraesCS1D02G317500.1	Receptor kinase	stop_gained	NULL	NULL
Cadenza1793	chr1D.412237056	TraesCS1D02G317500.2	Receptor kinase	stop_gained	NULL	NULL
Cadenza1793	chr1D.459040576	TraesCS1D02G386205.1	Rp1-like protein	stop_gained	NULL	NULL
Cadenza1793	chr1D.462309510	TraesCS1D02G392000.1	CASP-like protein	stop_gained	NULL	NULL
Cadenza1793	chr2A.18072719	TraesCS2A02G046300.1	Serine carboxypeptidase family protein	stop_gained	NULL	NULL
Cadenza1793	chr2A.83931188	TraesCS2A02G138700.1	RNA ligase isoform 1	stop_gained	NULL	NULL
Cadenza1793	chr2A.132862043	TraesCS2A02G174300.2	MADS box transcription factor	stop_gained	NULL	NULL
Cadenza1793	chr2A.232370303	TraesCS2A02G225900.1	Dof zinc finger protein	stop_gained	NULL	NULL
Cadenza1793	chr2A.360745113	TraesCS2A02G246300.1	Aldehyde oxidase	stop_gained	NULL	NULL
Cadenza1793	chr2A.360745113	TraesCS2A02G246300.3	Aldehyde oxidase	stop_gained	NULL	NULL
Cadenza1793	chr2A.360745113	TraesCS2A02G246300.2	Aldehyde oxidase	stop_gained	NULL	NULL
Cadenza1793	chr2A.360745113	TraesCS2A02G246300.4	Aldehyde oxidase	stop_gained	NULL	NULL
Cadenza1793	chr2A.551251458	TraesCS2A02G321600.1	transmembrane protein	splice_acceptor_variant	NULL	NULL
Cadenza1793	chr2A.551446871	TraesCS2A02G321800.1	Bag family molecular chaperone regulator 2	splice_acceptor_variant	NULL	NULL
Cadenza1793	chr2A.570196677	TraesCS2A02G336700.1	Pentatricopeptide repeat-containing family protein	stop_gained	NULL	NULL
Cadenza1793	chr2A.605800705	TraesCS2A02G361900.1	methyl-coenzyme M reductase II subunit gamma	splice_acceptor_variant	NULL	NULL
Cadenza1793	chr2A.605800705	TraesCS2A02G361900.2	methyl-coenzyme M reductase II subunit gamma	splice_acceptor_variant	NULL	NULL
Cadenza1793	chr2A.621265203	TraesCS2A02G378400.1	Alpha/beta-Hydrolases superfamily protein	stop_gained	NULL	NULL
Cadenza1793	chr2A.672838429	TraesCS2A02G416600.1	NBS-LRR-like resistance protein	stop_gained	NULL	NULL
Cadenza1793	chr2A.678193411	TraesCS2A02G423600.2	Cell differentiation protein rcd1	stop_gained	NULL	NULL
Cadenza1793	chr2A.678193411	TraesCS2A02G423600.1	Cell differentiation protein rcd1	stop_gained	NULL	NULL
Cadenza1793	chr2A.700989141	TraesCS2A02G451500.1	Multidrug resistance protein ABC transporter family	stop_gained	NULL	NULL
Cadenza1793	chr2A.710652219	TraesCS2A02G466100.1	disease resistance protein (TIR-NBS-LRR class) family	splice_acceptor_variant	NULL	NULL
Cadenza1793	chr2A.738989861	TraesCS2A02G514400.2	RING/U-box superfamily protein	stop_gained	NULL	NULL
Cadenza1793	chr2A.738989861	TraesCS2A02G514400.1	RING/U-box superfamily protein	stop_gained	NULL	NULL
Cadenza1793	chr2A.738989861	TraesCS2A02G514400.3	RING/U-box superfamily protein	stop_gained	NULL	NULL
Cadenza1793	chr2B.19413924	TraesCS2B02G042600.1	NBS-LRR-like resistance protein	stop_gained	NULL	NULL
Cadenza1793	chr2B.20274749	TraesCS2B02G043600.1	NBS-LRR-like resistance protein	stop_gained	NULL	NULL
Cadenza1793	chr2B.32871212	TraesCS2B02G065600.1	receptor kinase 1	splice_donor_variant	NULL	NULL
Cadenza1793	chr2B.104245469	TraesCS2B02G137400.2	DNA polymerase	start_lost	NULL	NULL
Cadenza1793	chr2B.115378379	TraesCS2B02G148900.1	#N/A	stop_gained	NULL	NULL
Cadenza1793	chr2B.144650754	TraesCS2B02G171600.1	protein kinase family protein	stop_gained	NULL	NULL
Cadenza1793	chr2B.211212886	TraesCS2B02G221400.1	S-acyltransferase	stop_gained	NULL	NULL
Cadenza1793	chr2B.211212886	TraesCS2B02G221400.2	S-acyltransferase	stop_gained	NULL	NULL
Cadenza1793	chr2B.232272926	TraesCS2B02G233600.1	3'(2')	stop_gained	NULL	NULL
Cadenza1793	chr2B.371161905	TraesCS2B02G271200.1	TatD family	stop_gained	NULL	NULL
Cadenza1793	chr2B.373314055	TraesCS2B02G271800.1	Nuclear-interacting partner of ALK	stop_gained	NULL	NULL
Cadenza1793	chr2B.387704840	TraesCS2B02G281000.1	MADS-box transcription factor	splice_donor_variant	NULL	NULL
Cadenza1793	chr2B.404416571	TraesCS2B02G291200.1	MORC family CW-type zinc finger protein 4	splice_acceptor_variant	NULL	NULL
Cadenza1793	chr2B.404416571	TraesCS2B02G291200.2	MORC family CW-type zinc finger protein 4	splice_acceptor_variant	NULL	NULL
Cadenza1793	chr2B.480919613	TraesCS2B02G336500.2	DIS3-like exonuclease 2	splice_acceptor_variant	NULL	NULL
Cadenza1793	chr2B.480919613	TraesCS2B02G336500.1	DIS3-like exonuclease 2	splice_acceptor_variant	NULL	NULL
Cadenza1793	chr2B.489881439	TraesCS2B02G343900.1	30S ribosomal protein 3	stop_gained	NULL	NULL
Cadenza1793	chr2B.495901453	TraesCS2B02G349000.1	Heavy metal transport/detoxification superfamily protein	splice_donor_variant	NULL	NULL
Cadenza1793	chr2B.511133113	TraesCS2B02G358200.1	ABC transporter ATP-binding protein	stop_gained	NULL	NULL
Cadenza1793	chr2B.526771675	TraesCS2B02G369400.3	F-box protein	splice_acceptor_variant	NULL	NULL
Cadenza1793	chr2B.526771675	TraesCS2B02G369400.2	F-box protein	splice_acceptor_variant	NULL	NULL
Cadenza1793	chr2B.531715516	TraesCS2B02G373100.1	ATP-dependent zinc metalloprotease FtsH	splice_acceptor_variant	NULL	NULL
Cadenza1793	chr2B.531715516	TraesCS2B02G373100.2	ATP-dependent zinc metalloprotease FtsH	splice_acceptor_variant	NULL	NULL
Cadenza1793	chr2B.582807266	TraesCS2B02G409300.1	Glutamate dehydrogenase	splice_acceptor_variant	NULL	NULL
Cadenza1793	chr2B.583413096	TraesCS2B02G409700.2	Kinase family protein	splice_acceptor_variant	NULL	NULL
Cadenza1793	chr2B.664213319	TraesCS2B02G468200.4	SNARE associated Golgi protein family	splice_acceptor_variant	NULL	NULL
Cadenza1793	chr2B.664213319	TraesCS2B02G468200.1	SNARE associated Golgi protein family	splice_acceptor_variant	NULL	NULL
Cadenza1793	chr2B.664213319	TraesCS2B02G468200.3	SNARE associated Golgi protein family	splice_acceptor_variant	NULL	NULL
Cadenza1793	chr2B.714782164	TraesCS2B02G520100.1	U11/U12 small nuclear ribonucleoprotein 25 kDa	splice_donor_variant	NULL	NULL
Cadenza1793	chr2B.778178155	TraesCS2B02G593400.1	1D-myo-inositol 2-acetamido-2-deoxy-alpha-D-glucopyranoside deacetylase	stop_gained	NULL	NULL
Cadenza1793	chr2D.11038487	TraesCS2D02G025400.2	receptor kinase 1	stop_gained	NULL	NULL
Cadenza1793	chr2D.11038487	TraesCS2D02G025400.1	receptor kinase 1	stop_gained	NULL	NULL
Cadenza1793	chr2D.13605524	TraesCS2D02G035800.1	Cytochrome P450-like protein	stop_gained	NULL	NULL
Cadenza1793	chr2D.83968261	TraesCS2D02G142800.1	Mitochondrial inner membrane translocase subunit Tim44	stop_gained	NULL	NULL
Cadenza1793	chr2D.92915566	TraesCS2D02G150300.1	S2 self-incompatibility locus-linked pollen 3.2 protein	splice_donor_variant	NULL	NULL
Cadenza1793	chr2D.141478815	TraesCS2D02G195300.1	SUMO-activating enzyme 2	splice_donor_variant	NULL	NULL
Cadenza1793	chr2D.153792321	TraesCS2D02G201800.2	S-acyltransferase	splice_donor_variant	NULL	NULL
Cadenza1793	chr2D.153792321	TraesCS2D02G201800.1	S-acyltransferase	splice_donor_variant	NULL	NULL
Cadenza1793	chr2D.180140019	TraesCS2D02G217100.1	Cellulose synthase-like protein	stop_gained	NULL	NULL
Cadenza1793	chr2D.306532631	TraesCS2D02G254400.2	Basic helix-loop-helix transcription factor	stop_gained	NULL	NULL
Cadenza1793	chr2D.306532631	TraesCS2D02G254400.3	Basic helix-loop-helix transcription factor	stop_gained	NULL	NULL
Cadenza1793	chr2D.306532631	TraesCS2D02G254400.1	Basic helix-loop-helix transcription factor	stop_gained	NULL	NULL
Cadenza1793	chr2D.349733234	TraesCS2D02G278600.1	Amino acid transporter	stop_gained	NULL	NULL
Cadenza1793	chr2D.361406845	TraesCS2D02G285400.1	Multifunctional CCA protein	stop_gained	NULL	NULL
Cadenza1793	chr2D.376939541	TraesCS2D02G294600.1	transcription repressor	stop_gained	NULL	NULL
Cadenza1793	chr2D.404091545	TraesCS2D02G314300.3	mediator of RNA polymerase II transcription subunit-like protein	stop_gained	NULL	NULL
Cadenza1793	chr2D.404091545	TraesCS2D02G314300.2	mediator of RNA polymerase II transcription subunit-like protein	stop_gained	NULL	NULL
Cadenza1793	chr2D.404091545	TraesCS2D02G314300.1	mediator of RNA polymerase II transcription subunit-like protein	stop_gained	NULL	NULL
Cadenza1793	chr2D.431675763	TraesCS2D02G338100.1	Glycosyl hydrolase family 5 protein	stop_gained	NULL	NULL
Cadenza1793	chr2D.461303181	TraesCS2D02G359400.2	methyl-coenzyme M reductase II subunit gamma	stop_gained	NULL	NULL
Cadenza1793	chr2D.461303181	TraesCS2D02G359400.1	methyl-coenzyme M reductase II subunit gamma	stop_gained	NULL	NULL
Cadenza1793	chr2D.514344141	TraesCS2D02G400400.2	DNA/RNA helicase protein	splice_donor_variant	NULL	NULL
Cadenza1793	chr2D.514344141	TraesCS2D02G400400.1	DNA/RNA helicase protein	splice_donor_variant	NULL	NULL
Cadenza1793	chr2D.590075236	TraesCS2D02G491800.1	general regulatory factor 8	stop_gained	NULL	NULL
Cadenza1793	chr2D.618252263	TraesCS2D02G535000.1	Exocyst complex component	splice_donor_variant	NULL	NULL
Cadenza1793	chr3A.13029946	TraesCS3A02G023600.3	Glutamate receptor	splice_acceptor_variant	NULL	NULL
Cadenza1793	chr3A.13029946	TraesCS3A02G023600.2	Glutamate receptor	splice_acceptor_variant	NULL	NULL
Cadenza1793	chr3A.32144403	TraesCS3A02G055400.1	EKC/KEOPS complex subunit CGI121	splice_acceptor_variant	NULL	NULL
Cadenza1793	chr3A.46174372	TraesCS3A02G074000.1	Cleavage stimulation factor subunit 3	stop_gained	NULL	NULL
Cadenza1793	chr3A.83691563	TraesCS3A02G115700.1	UDP-D-apiose/UDP-D-xylose synthase 2	splice_donor_variant	NULL	NULL
Cadenza1793	chr3A.87365636	TraesCS3A02G117400.1	Remodeling and spacing factor 1	splice_acceptor_variant	NULL	NULL
Cadenza1793	chr3A.109149665	TraesCS3A02G132400.1	Potassium channel	stop_gained	NULL	NULL
Cadenza1793	chr3A.240376964	TraesCS3A02G191000.1	Protein ZINC INDUCED FACILITATOR-LIKE 1	splice_donor_variant	NULL	NULL
Cadenza1793	chr3A.449668698	TraesCS3A02G239700.1	Phosphoglycerate mutase family protein	splice_donor_variant	NULL	NULL
Cadenza1793	chr3A.490342072	TraesCS3A02G265900.2	Glycerate kinase	splice_donor_variant	NULL	NULL
Cadenza1793	chr3A.490342072	TraesCS3A02G265900.1	Glycerate kinase	splice_donor_variant	NULL	NULL
Cadenza1793	chr3A.504808780	TraesCS3A02G275300.1	Kinesin-like protein	stop_gained	NULL	NULL
Cadenza1793	chr3A.565466474	TraesCS3A02G322000.1	alpha-1	splice_donor_variant	NULL	NULL
Cadenza1793	chr3A.574462705	TraesCS3A02G329400.1	MORC family CW-type zinc finger protein 4	stop_gained	NULL	NULL
Cadenza1793	chr3A.608191662	TraesCS3A02G360300.1	Scarecrow transcription factor family protein	stop_gained	NULL	NULL
Cadenza1793	chr3A.627788935	TraesCS3A02G377900.1	Tuftelin interacting protein 11 domain containing protein	stop_gained	NULL	NULL
Cadenza1793	chr3A.632618007	TraesCS3A02G383100.2	5'-3' exoribonuclease 3	splice_acceptor_variant	NULL	NULL
Cadenza1793	chr3A.632618007	TraesCS3A02G383100.1	5'-3' exoribonuclease 3	splice_acceptor_variant	NULL	NULL
Cadenza1793	chr3A.632618007	TraesCS3A02G383100.3	5'-3' exoribonuclease 3	splice_acceptor_variant	NULL	NULL
Cadenza1793	chr3A.644806515	TraesCS3A02G397500.3	Protein EFR3-like protein	splice_donor_variant	NULL	NULL
Cadenza1793	chr3A.644806515	TraesCS3A02G397500.1	Protein EFR3-like protein	splice_donor_variant	NULL	NULL
Cadenza1793	chr3A.644806515	TraesCS3A02G397500.4	Protein EFR3-like protein	splice_donor_variant	NULL	NULL
Cadenza1793	chr3A.644806515	TraesCS3A02G397500.2	Protein EFR3-like protein	splice_donor_variant	NULL	NULL
Cadenza1793	chr3A.655885855	TraesCS3A02G412100.1	Salicylate O-methyltransferase	stop_gained	NULL	NULL
Cadenza1793	chr3A.683353697	TraesCS3A02G440900.1	Sec14p-like phosphatidylinositol transfer family protein	stop_gained	NULL	NULL
Cadenza1793	chr3A.720076242	TraesCS3A02G493800.1	Protein kinase	stop_gained	NULL	NULL
Cadenza1793	chr3A.734790482	TraesCS3A02G517700.3	Serine/arginine repetitive matrix protein 2 isoform 1	stop_gained	NULL	NULL
Cadenza1793	chr3A.734790482	TraesCS3A02G517700.1	Serine/arginine repetitive matrix protein 2 isoform 1	stop_gained	NULL	NULL
Cadenza1793	chr3A.734790482	TraesCS3A02G517700.4	Serine/arginine repetitive matrix protein 2 isoform 1	stop_gained	NULL	NULL
Cadenza1793	chr3A.743103825	TraesCS3A02G529700.1	Ankyrin repeat-containing protein	stop_gained	NULL	NULL
Cadenza1793	chr3A.744880009	TraesCS3A02G532000.1	Dof zinc finger protein	stop_gained	NULL	NULL
Cadenza1793	chr3B.25221369	TraesCS3B02G050300.1	Glycosyltransferase	stop_gained	NULL	NULL
Cadenza1793	chr3B.49118081	TraesCS3B02G078000.2	CsAtPR5	stop_gained	NULL	NULL
Cadenza1793	chr3B.49118081	TraesCS3B02G078000.1	CsAtPR5	stop_gained	NULL	NULL
Cadenza1793	chr3B.52919756	TraesCS3B02G084100.1	NBS-LRR disease resistance protein-like protein	stop_gained	NULL	NULL
Cadenza1793	chr3B.89064381	TraesCS3B02G119200.1	Lectin receptor kinase	stop_gained	NULL	NULL
Cadenza1793	chr3B.116009544	TraesCS3B02G133600.1	Cytochrome P450 family protein	stop_gained	NULL	NULL
Cadenza1793	chr3B.154485272	TraesCS3B02G159700.1	Chitinase	stop_gained	NULL	NULL
Cadenza1793	chr3B.246159422	TraesCS3B02G210200.1	Mediator of RNA polymerase II transcription subunit 27	stop_gained	NULL	NULL
Cadenza1793	chr3B.434400451	TraesCS3B02G269700.3	Carboxyl-terminal-processing protease	stop_gained	NULL	NULL
Cadenza1793	chr3B.434400451	TraesCS3B02G269700.2	Carboxyl-terminal-processing protease	stop_gained	NULL	NULL
Cadenza1793	chr3B.434400451	TraesCS3B02G269700.1	Carboxyl-terminal-processing protease	stop_gained	NULL	NULL
Cadenza1793	chr3B.495471902	TraesCS3B02G308200.1	Dolichyl-diphosphooligosaccharide--protein glycosyltransferase subunit STT3A	stop_gained	NULL	NULL
Cadenza1793	chr3B.502636655	TraesCS3B02G312600.1	Pentatricopeptide repeat-containing protein	stop_gained	NULL	NULL
Cadenza1793	chr3B.550660845	TraesCS3B02G342700.2	Brefeldin A-inhibited guanine nucleotide-exchange protein	splice_acceptor_variant	NULL	NULL
Cadenza1793	chr3B.550660845	TraesCS3B02G342700.3	Brefeldin A-inhibited guanine nucleotide-exchange protein	splice_acceptor_variant	NULL	NULL
Cadenza1793	chr3B.550660845	TraesCS3B02G342700.5	Brefeldin A-inhibited guanine nucleotide-exchange protein	splice_acceptor_variant	NULL	NULL
Cadenza1793	chr3B.550660845	TraesCS3B02G342700.6	Brefeldin A-inhibited guanine nucleotide-exchange protein	splice_acceptor_variant	NULL	NULL
Cadenza1793	chr3B.550660845	TraesCS3B02G342700.4	Brefeldin A-inhibited guanine nucleotide-exchange protein	splice_acceptor_variant	NULL	NULL
Cadenza1793	chr3B.555273210	TraesCS3B02G345700.2	WD-repeat protein	splice_acceptor_variant	NULL	NULL
Cadenza1793	chr3B.555273210	TraesCS3B02G345700.1	WD-repeat protein	splice_acceptor_variant	NULL	NULL
Cadenza1793	chr3B.583389698	TraesCS3B02G371100.1	Pentatricopeptide repeat-containing protein	stop_gained	NULL	NULL
Cadenza1793	chr3B.586511530	TraesCS3B02G373500.1	Auxin efflux carrier family protein-like	stop_gained			splice_region_variant	NULL	NULL
Cadenza1793	chr3B.647251560	TraesCS3B02G410500.2	NAC domain-containing protein	stop_gained	NULL	NULL
Cadenza1793	chr3B.647251560	TraesCS3B02G410500.1	NAC domain-containing protein	stop_gained	NULL	NULL
Cadenza1793	chr3B.779579019	TraesCS3B02G541300.1	Proline synthase co-transcribed bacterial	splice_acceptor_variant	NULL	NULL
Cadenza1793	chr3B.826649749	TraesCS3B02G608200.1	Vacuolar fusion protein MON1	splice_acceptor_variant	NULL	NULL
Cadenza1793	chr3D.6342422	TraesCS3D02G018800.1	Peroxisomal membrane protein PEX14	splice_donor_variant	NULL	NULL
Cadenza1793	chr3D.19362233	TraesCS3D02G050300.1	D-Ala-D/L-Ala epimerase	stop_gained	NULL	NULL
Cadenza1793	chr3D.37753250	TraesCS3D02G077100.1	K-stimulated pyrophosphate-energized sodium pump protein	stop_gained			splice_region_variant	NULL	NULL
Cadenza1793	chr3D.58300208	TraesCS3D02G106200.1	helicase with zinc finger protein	stop_gained	NULL	NULL
Cadenza1793	chr3D.81815187	TraesCS3D02G124200.1	Protein kinase-related protein	splice_acceptor_variant	NULL	NULL
Cadenza1793	chr3D.120147316	TraesCS3D02G153400.1	Endoglucanase	stop_gained	NULL	NULL
Cadenza1793	chr3D.131433446	TraesCS3D02G161000.1	Glyoxylate reductase isoform 1	stop_gained	NULL	NULL
Cadenza1793	chr3D.322435083	TraesCS3D02G233900.1	Carbon catabolite repressor 4-like protein	stop_gained	NULL	NULL
Cadenza1793	chr3D.322435083	TraesCS3D02G233900.3	Carbon catabolite repressor 4-like protein	stop_gained	NULL	NULL
Cadenza1793	chr3D.322435083	TraesCS3D02G233900.2	Carbon catabolite repressor 4-like protein	stop_gained	NULL	NULL
Cadenza1793	chr3D.322435083	TraesCS3D02G233900.4	Carbon catabolite repressor 4-like protein	stop_gained	NULL	NULL
Cadenza1793	chr3D.389907523	TraesCS3D02G281700.1	DNA polymerase III subunit gamma	stop_gained	NULL	NULL
Cadenza1793	chr3D.389907523	TraesCS3D02G281700.2	DNA polymerase III subunit gamma	stop_gained	NULL	NULL
Cadenza1793	chr3D.442808398	TraesCS3D02G330200.1	Protein RETICULATA	stop_gained	NULL	NULL
Cadenza1793	chr3D.445738415	TraesCS3D02G333700.1	L-ascorbate oxidase-like protein	stop_gained			splice_region_variant	NULL	NULL
Cadenza1793	chr3D.473829993	TraesCS3D02G360300.1	8-amino-7-oxononanoate synthase	stop_gained	NULL	NULL
Cadenza1793	chr3D.477244283	TraesCS3D02G362800.1	Phosphoglucan	splice_donor_variant	NULL	NULL
Cadenza1793	chr3D.477244283	TraesCS3D02G362800.2	Phosphoglucan	splice_donor_variant	NULL	NULL
Cadenza1793	chr3D.535783371	TraesCS3D02G423300.1	23S rRNA (uracil(747)-C(5))-methyltransferase RlmC	stop_gained	NULL	NULL
Cadenza1793	chr3D.536427363	TraesCS3D02G424400.2	Mannosyl-oligosaccharide glucosidase	splice_donor_variant	NULL	NULL
Cadenza1793	chr3D.536427363	TraesCS3D02G424400.1	Mannosyl-oligosaccharide glucosidase	splice_donor_variant	NULL	NULL
Cadenza1793	chr3D.593222608	TraesCS3D02G506200.1	Protein DETOXIFICATION	stop_gained	NULL	NULL
Cadenza1793	chr3D.595064044	TraesCS3D02G509900.4	E3 Ubiquitin ligase family protein	splice_donor_variant	NULL	NULL
Cadenza1793	chr3D.595064044	TraesCS3D02G509900.1	E3 Ubiquitin ligase family protein	splice_donor_variant	NULL	NULL
Cadenza1793	chr3D.595064044	TraesCS3D02G509900.3	E3 Ubiquitin ligase family protein	splice_donor_variant	NULL	NULL
Cadenza1793	chr3D.595064044	TraesCS3D02G509900.2	E3 Ubiquitin ligase family protein	splice_donor_variant	NULL	NULL
Cadenza1793	chr3D.602046846	TraesCS3D02G519100.1	Structural maintenance of chromosomes protein	stop_gained	NULL	NULL
Cadenza1793	chr4A.29073448	TraesCS4A02G036600.2	heat-inducible transcription repressor	start_lost	tolerated	0.58
Cadenza1793	chr4A.97871732	TraesCS4A02G091200.1	Coronatine-insensitive protein 1	stop_gained	NULL	NULL
Cadenza1793	chr4A.97872169	TraesCS4A02G091200.1	Coronatine-insensitive protein 1	stop_gained	NULL	NULL
Cadenza1793	chr4A.121155174	TraesCS4A02G106500.1	Arogenate dehydratase	stop_gained	NULL	NULL
Cadenza1793	chr4A.134539057	TraesCS4A02G110200.1	Mitochondrial carrier protein	stop_gained	NULL	NULL
Cadenza1793	chr4A.346687365	TraesCS4A02G160800.1	2	stop_gained	NULL	NULL
Cadenza1793	chr4A.585432429	TraesCS4A02G277600.2	Chloride channel protein	stop_gained	NULL	NULL
Cadenza1793	chr4A.585432429	TraesCS4A02G277600.1	Chloride channel protein	stop_gained	NULL	NULL
Cadenza1793	chr4A.591875621	TraesCS4A02G286500.1	Exostosin-2	stop_gained	NULL	NULL
Cadenza1793	chr4A.604774815	TraesCS4A02G314300.1	Disease resistance protein RPM1	stop_gained	NULL	NULL
Cadenza1793	chr4A.622224809	TraesCS4A02G342400.1	Ion channel DMI1	stop_gained	NULL	NULL
Cadenza1793	chr4A.622224809	TraesCS4A02G342400.3	Ion channel DMI1	stop_gained	NULL	NULL
Cadenza1793	chr4A.622224809	TraesCS4A02G342400.2	Ion channel DMI1	stop_gained	NULL	NULL
Cadenza1793	chr4A.638173001	TraesCS4A02G364800.1	Pumilio	splice_donor_variant	NULL	NULL
Cadenza1793	chr4A.642186603	TraesCS4A02G370400.1	Avr9/Cf-9 rapidly elicited protein	start_lost	deleterious	0
Cadenza1793	chr4B.1319635	TraesCS4B02G002600.3	2-phosphoglycerate kinase	stop_gained	NULL	NULL
Cadenza1793	chr4B.1319635	TraesCS4B02G002600.1	2-phosphoglycerate kinase	stop_gained	NULL	NULL
Cadenza1793	chr4B.1319635	TraesCS4B02G002600.2	2-phosphoglycerate kinase	stop_gained	NULL	NULL
Cadenza1793	chr4B.37869309	TraesCS4B02G049500.2	Vam6/Vps39-like protein	stop_gained	NULL	NULL
Cadenza1793	chr4B.37869309	TraesCS4B02G049500.1	Vam6/Vps39-like protein	stop_gained	NULL	NULL
Cadenza1793	chr4B.46956924	TraesCS4B02G057200.2	Sulfite exporter TauE/SafE family protein	stop_gained	NULL	NULL
Cadenza1793	chr4B.46956924	TraesCS4B02G057200.1	Sulfite exporter TauE/SafE family protein	stop_gained	NULL	NULL
Cadenza1793	chr4B.87397926	TraesCS4B02G087000.1	La protein homolog	stop_gained	NULL	NULL
Cadenza1793	chr4B.103011780	TraesCS4B02G098100.1	Aspartic proteinase Asp1	stop_gained	NULL	NULL
Cadenza1793	chr4B.177855143	TraesCS4B02G135400.2	RNA-directed DNA methylation 4	stop_gained	NULL	NULL
Cadenza1793	chr4B.177855143	TraesCS4B02G135400.1	RNA-directed DNA methylation 4	stop_gained	NULL	NULL
Cadenza1793	chr4B.177855143	TraesCS4B02G135400.3	RNA-directed DNA methylation 4	stop_gained	NULL	NULL
Cadenza1793	chr4B.302856544	TraesCS4B02G158000.2	Nuclear cap-binding protein subunit 1	stop_gained	NULL	NULL
Cadenza1793	chr4B.302856544	TraesCS4B02G158000.1	Nuclear cap-binding protein subunit 1	stop_gained	NULL	NULL
Cadenza1793	chr4B.453759654	TraesCS4B02G214100.1	Holliday junction ATP-dependent DNA helicase RuvB	stop_gained	NULL	NULL
Cadenza1793	chr4B.459067233	TraesCS4B02G217600.1	Transmembrane protein 62	stop_gained	NULL	NULL
Cadenza1793	chr4B.574525276	TraesCS4B02G289700.1	Interferon-activable protein	stop_gained	NULL	NULL
Cadenza1793	chr4B.574525276	TraesCS4B02G289700.2	Interferon-activable protein	stop_gained	NULL	NULL
Cadenza1793	chr4B.662719462	TraesCS4B02G383500.1	O-methyltransferase-like protein	stop_gained	NULL	NULL
Cadenza1793	chr4B.663463875	TraesCS4B02G383900.1	O-methyltransferase-like protein	stop_gained	NULL	NULL
Cadenza1793	chr4D.21521187	TraesCS4D02G045800.1	Coatomer subunit alpha	stop_gained	NULL	NULL
Cadenza1793	chr4D.28988736	TraesCS4D02G052700.1	Translational activator GCN1	stop_gained	NULL	NULL
Cadenza1793	chr4D.304309235	TraesCS4D02G175600.4	Dedicator of cytokinesis	splice_donor_variant	NULL	NULL
Cadenza1793	chr4D.364542789	TraesCS4D02G211800.1	DUF3527 domain protein	stop_gained	NULL	NULL
Cadenza1793	chr4D.364542789	TraesCS4D02G211800.2	DUF3527 domain protein	stop_gained	NULL	NULL
Cadenza1793	chr4D.481912104	TraesCS4D02G316800.1	NAC domain-containing protein	stop_gained	NULL	NULL
Cadenza1793	chr5A.3287800	TraesCS5A02G004900.1	Terpene cyclase/mutase family member	splice_acceptor_variant	NULL	NULL
Cadenza1793	chr5A.52417503	TraesCS5A02G056200.2	Nitrate transporter 1.2	stop_gained	NULL	NULL
Cadenza1793	chr5A.52417503	TraesCS5A02G056200.1	Nitrate transporter 1.2	stop_gained	NULL	NULL
Cadenza1793	chr5A.330973325	TraesCS5A02G153500.1	Clathrin heavy chain	splice_donor_variant	NULL	NULL
Cadenza1793	chr5A.393364656	TraesCS5A02G189800.2	Succinate dehydrogenase [ubiquinone] iron-sulfur subunit	splice_acceptor_variant	NULL	NULL
Cadenza1793	chr5A.393364656	TraesCS5A02G189800.1	Succinate dehydrogenase [ubiquinone] iron-sulfur subunit	splice_acceptor_variant	NULL	NULL
Cadenza1793	chr5A.473204006	TraesCS5A02G258400.1	Peroxisomal targeting signal 1 receptor	stop_gained	NULL	NULL
Cadenza1793	chr5A.493465793	TraesCS5A02G285300.1	Uridine kinase	stop_gained			splice_region_variant	NULL	NULL
Cadenza1793	chr5A.556679500	TraesCS5A02G353700.1	UTP--glucose-1-phosphate uridylyltransferase	splice_donor_variant	NULL	NULL
Cadenza1793	chr5A.585458157	TraesCS5A02G390000.1	Kinesin-like protein	splice_donor_variant	NULL	NULL
Cadenza1793	chr5A.643358812	TraesCS5A02G463200.1	Receptor lectin kinase	stop_gained	NULL	NULL
Cadenza1793	chr5A.707059446	TraesCS5A02G555900.1	ABC transporter family protein	splice_donor_variant	NULL	NULL
Cadenza1793	chr5B.51827139	TraesCS5B02G046200.2	BTB/POZ domain-containing protein	stop_gained	NULL	NULL
Cadenza1793	chr5B.51827139	TraesCS5B02G046200.1	BTB/POZ domain-containing protein	stop_gained	NULL	NULL
Cadenza1793	chr5B.79802405	TraesCS5B02G069800.1	Octanoyltransferase	stop_gained	NULL	NULL
Cadenza1793	chr5B.192350149	TraesCS5B02G115300.1	Fructose-bisphosphate aldolase	stop_gained	NULL	NULL
Cadenza1793	chr5B.208644408	TraesCS5B02G118100.1	RNA polymerase II subunit A C-terminal domain phosphatase SSU72	splice_acceptor_variant	NULL	NULL
Cadenza1793	chr5B.416390313	TraesCS5B02G235800.1	Acyl-[acyl-carrier-protein] desaturase	stop_gained	NULL	NULL
Cadenza1793	chr5B.469353843	TraesCS5B02G283700.1	F-box protein	stop_gained	NULL	NULL
Cadenza1793	chr5B.514288983	TraesCS5B02G330200.1	Tetratricopeptide repeat (TPR)-like superfamily protein	stop_gained	NULL	NULL
Cadenza1793	chr5B.533384609	TraesCS5B02G353900.1	Serine/threonine-protein kinase	splice_donor_variant	NULL	NULL
Cadenza1793	chr5B.536591304	TraesCS5B02G357300.1	Mediator of RNA polymerase II transcription subunit 8	stop_gained	NULL	NULL
Cadenza1793	chr5B.576917554	TraesCS5B02G399500.1	UDP-glycosyltransferase	stop_gained	NULL	NULL
Cadenza1793	chr5B.588832210	TraesCS5B02G414400.1	Cytochrome P450	splice_acceptor_variant	NULL	NULL
Cadenza1793	chr5B.605481976	TraesCS5B02G430100.1	Aldehyde oxidase	stop_gained	NULL	NULL
Cadenza1793	chr5B.653705629	TraesCS5B02G481000.1	Methylenetetrahydrofolate reductase	stop_gained	NULL	NULL
Cadenza1793	chr5B.659549176	TraesCS5B02G490300.1	Zinc finger protein	stop_gained	NULL	NULL
Cadenza1793	chr5B.663227814	TraesCS5B02G496200.1	WAT1-related protein	stop_gained	NULL	NULL
Cadenza1793	chr5B.673936377	TraesCS5B02G508700.1	Pumilio	splice_donor_variant	NULL	NULL
Cadenza1793	chr5B.711132944	TraesCS5B02G567000.1	Disease resistance protein (NBS-LRR class) family	stop_gained	NULL	NULL
Cadenza1793	chr5D.4257796	TraesCS5D02G005400.1	receptor kinase 1	stop_gained	NULL	NULL
Cadenza1793	chr5D.8535391	TraesCS5D02G015000.1	SacI-like domain protein/WW domain protein	splice_donor_variant	NULL	NULL
Cadenza1793	chr5D.12985770	TraesCS5D02G020400.3	WD-repeat protein	splice_acceptor_variant	NULL	NULL
Cadenza1793	chr5D.12985770	TraesCS5D02G020400.1	WD-repeat protein	splice_acceptor_variant	NULL	NULL
Cadenza1793	chr5D.12985770	TraesCS5D02G020400.2	WD-repeat protein	splice_acceptor_variant	NULL	NULL
Cadenza1793	chr5D.40969142	TraesCS5D02G039800.1	Cation/H(+) antiporter	stop_gained	NULL	NULL
Cadenza1793	chr5D.62527866	TraesCS5D02G067500.1	Pathogen-related protein	splice_donor_variant	NULL	NULL
Cadenza1793	chr5D.73763931	TraesCS5D02G074500.1	Vacuolar protein sorting-associated protein	stop_gained	NULL	NULL
Cadenza1793	chr5D.78053284	TraesCS5D02G078200.1	B3 domain-containing protein	splice_acceptor_variant	NULL	NULL
Cadenza1793	chr5D.80300048	TraesCS5D02G080300.2	F-box family protein	stop_gained	NULL	NULL
Cadenza1793	chr5D.80300048	TraesCS5D02G080300.1	F-box family protein	stop_gained	NULL	NULL
Cadenza1793	chr5D.169948161	TraesCS5D02G120300.1	Protein transport protein Sec24-like	stop_gained	NULL	NULL
Cadenza1793	chr5D.238066477	TraesCS5D02G148800.1	NAC domain protein	stop_gained	NULL	NULL
Cadenza1793	chr5D.270267893	TraesCS5D02G173300.1	DNA glycosylase	splice_acceptor_variant	NULL	NULL
Cadenza1793	chr5D.270267893	TraesCS5D02G173300.2	DNA glycosylase	splice_acceptor_variant	NULL	NULL
Cadenza1793	chr5D.315927873	TraesCS5D02G209200.1	Type I inositol-1	splice_acceptor_variant	NULL	NULL
Cadenza1793	chr5D.315927873	TraesCS5D02G209200.2	Type I inositol-1	splice_acceptor_variant	NULL	NULL
Cadenza1793	chr5D.415301167	TraesCS5D02G323300.1	Kinesin-like protein	start_lost	deleterious	0.04
Cadenza1793	chr5D.423070773	TraesCS5D02G332000.2	Disease resistance protein (NBS-LRR class) family	stop_gained	NULL	NULL
Cadenza1793	chr5D.423070773	TraesCS5D02G332000.1	Disease resistance protein (NBS-LRR class) family	stop_gained	NULL	NULL
Cadenza1793	chr5D.480604530	TraesCS5D02G419800.1	NBS-LRR disease resistance protein-like protein	stop_gained	NULL	NULL
Cadenza1793	chr5D.522759509	TraesCS5D02G487900.1	Cytochrome P450	stop_gained	NULL	NULL
Cadenza1793	chr5D.534005795	TraesCS5D02G509100.1	Phosphoribosylformylglycinamidine cyclo-ligase	splice_donor_variant	NULL	NULL
Cadenza1793	chr5D.563965819	TraesCS5D02G565600.1	Dehydrogenase/reductase SDR family protein	stop_gained	NULL	NULL
Cadenza1793	chr6A.610283	TraesCS6A02G000600.1	Protein disulfide-isomerase	stop_gained	NULL	NULL
Cadenza1793	chr6A.6722549	TraesCS6A02G013600.2	Nitric oxide synthase 1	splice_acceptor_variant	NULL	NULL
Cadenza1793	chr6A.6722549	TraesCS6A02G013600.1	Nitric oxide synthase 1	splice_acceptor_variant	NULL	NULL
Cadenza1793	chr6A.24855813	TraesCS6A02G048800.1	Glutamate receptor	stop_gained	NULL	NULL
Cadenza1793	chr6A.56134794	TraesCS6A02G088000.1	Xyloglucan endotransglucosylase/hydrolase	stop_gained	NULL	NULL
Cadenza1793	chr6A.80706037	TraesCS6A02G111400.1	Terpene cyclase/mutase family member	stop_gained	NULL	NULL
Cadenza1793	chr6A.89973328	TraesCS6A02G119000.1	Serrate RNA effector molecule	stop_gained	NULL	NULL
Cadenza1793	chr6A.135067481	TraesCS6A02G151000.1	Non-specific serine/threonine protein kinase	splice_acceptor_variant	NULL	NULL
Cadenza1793	chr6A.504394483	TraesCS6A02G277200.1	GDSL esterase/lipase	splice_donor_variant	NULL	NULL
Cadenza1793	chr6A.538041910	TraesCS6A02G305200.3	Exocyst complex component SEC6	splice_acceptor_variant	NULL	NULL
Cadenza1793	chr6A.538041910	TraesCS6A02G305200.2	Exocyst complex component SEC6	splice_acceptor_variant	NULL	NULL
Cadenza1793	chr6A.538041910	TraesCS6A02G305200.1	Exocyst complex component SEC6	splice_acceptor_variant	NULL	NULL
Cadenza1793	chr6A.563374843	TraesCS6A02G331000.1	Phosphate carrier protein	stop_gained	NULL	NULL
Cadenza1793	chr6A.571790570	TraesCS6A02G337900.1	Subtilisin-like protease	stop_gained	NULL	NULL
Cadenza1793	chr6A.605562868	TraesCS6A02G390900.1	Transcription factor	stop_gained	NULL	NULL
Cadenza1793	chr6A.605562868	TraesCS6A02G390900.2	Transcription factor	stop_gained	NULL	NULL
Cadenza1793	chr6A.605562868	TraesCS6A02G390900.3	Transcription factor	stop_gained	NULL	NULL
Cadenza1793	chr6B.22553088	TraesCS6B02G038100.1	Elongation factor P-like protein	stop_gained	NULL	NULL
Cadenza1793	chr6B.28162030	TraesCS6B02G048200.1	ATP-dependent helicase family protein	stop_gained	NULL	NULL
Cadenza1793	chr6B.28162030	TraesCS6B02G048200.2	ATP-dependent helicase family protein	stop_gained	NULL	NULL
Cadenza1793	chr6B.32333171	TraesCS6B02G053100.1	MYB transcription factor	stop_gained	NULL	NULL
Cadenza1793	chr6B.38619851	TraesCS6B02G058000.1	Alpha-galactosidase	stop_gained	NULL	NULL
Cadenza1793	chr6B.39062726	TraesCS6B02G059100.1	Yellow stripe-like transporter 12	stop_gained	NULL	NULL
Cadenza1793	chr6B.43868523	TraesCS6B02G066000.1	Alpha-gliadin	stop_gained	NULL	NULL
Cadenza1793	chr6B.77747159	TraesCS6B02G099800.1	DNA mismatch repair protein MutS	stop_gained	NULL	NULL
Cadenza1793	chr6B.134468530	TraesCS6B02G136700.1	Mitochondrial import inner membrane translocase subunit tim-10 isoform 1	splice_donor_variant	NULL	NULL
Cadenza1793	chr6B.172263093	TraesCS6B02G165200.1	ROP interacting CRIB motif protein	stop_gained	NULL	NULL
Cadenza1793	chr6B.182639560	TraesCS6B02G170500.1	Oxidoreductase Tas aldo/keto reductase family protein	splice_donor_variant	NULL	NULL
Cadenza1793	chr6B.380517611	TraesCS6B02G231400.1	Kinase-like protein	stop_gained			splice_region_variant	NULL	NULL
Cadenza1793	chr6B.433274170	TraesCS6B02G243600.1	Methionine aminopeptidase	splice_acceptor_variant	NULL	NULL
Cadenza1793	chr6B.485870973	TraesCS6B02G269900.1	E3 ubiquitin-protein ligase	stop_gained	NULL	NULL
Cadenza1793	chr6B.502304688	TraesCS6B02G277500.1	BEACH domain-containing protein	stop_gained	NULL	NULL
Cadenza1793	chr6B.502304688	TraesCS6B02G277500.2	BEACH domain-containing protein	stop_gained	NULL	NULL
Cadenza1793	chr6B.567475205	TraesCS6B02G319900.1	Ribosomal RNA-processing protein 7 A	splice_donor_variant	NULL	NULL
Cadenza1793	chr6B.567475205	TraesCS6B02G319900.3	Ribosomal RNA-processing protein 7 A	splice_donor_variant	NULL	NULL
Cadenza1793	chr6B.567475205	TraesCS6B02G319900.2	Ribosomal RNA-processing protein 7 A	splice_donor_variant	NULL	NULL
Cadenza1793	chr6B.597294113	TraesCS6B02G339000.1	Nucleobase ascorbate transporter	splice_acceptor_variant	NULL	NULL
Cadenza1793	chr6B.655064391	TraesCS6B02G380300.1	Sugar transporter family protein	splice_acceptor_variant	NULL	NULL
Cadenza1793	chr6B.707245145	TraesCS6B02G445300.1	disease resistance family protein / LRR family protein	stop_gained	NULL	NULL
Cadenza1793	chr6B.713147418	TraesCS6B02G457600.1	NBS-LRR disease resistance protein-like protein	stop_gained	NULL	NULL
Cadenza1793	chr6B.716624233	TraesCS6B02G466700.1	Argonaute	stop_gained	NULL	NULL
Cadenza1793	chr6D.48669421	TraesCS6D02G083600.2	Synaptotagmin-5	splice_donor_variant	NULL	NULL
Cadenza1793	chr6D.48669421	TraesCS6D02G083600.3	Synaptotagmin-5	splice_donor_variant	NULL	NULL
Cadenza1793	chr6D.299892657	TraesCS6D02G212100.1	Helicase protein MOM1	stop_gained	NULL	NULL
Cadenza1793	chr6D.299892657	TraesCS6D02G212100.2	Helicase protein MOM1	stop_gained	NULL	NULL
Cadenza1793	chr6D.361380353	TraesCS6D02G256000.1	BTB/POZ and MATH domain-containing protein 2	stop_gained	NULL	NULL
Cadenza1793	chr6D.375017719	TraesCS6D02G265400.1	Transmembrane 9 superfamily member	stop_gained	NULL	NULL
Cadenza1793	chr6D.409667115	TraesCS6D02G299300.1	Galactoside 2-alpha-L-fucosyltransferase	splice_acceptor_variant	NULL	NULL
Cadenza1793	chr6D.428479538	TraesCS6D02G320500.2	ATP-dependent RNA helicase DeaD	stop_gained	NULL	NULL
Cadenza1793	chr6D.428479538	TraesCS6D02G320500.1	ATP-dependent RNA helicase DeaD	stop_gained	NULL	NULL
Cadenza1793	chr6D.445788280	TraesCS6D02G346100.1	F-box/LRR-repeat protein	stop_gained	NULL	NULL
Cadenza1793	chr6D.449226353	TraesCS6D02G353500.1	Peptide transporter	stop_gained	NULL	NULL
Cadenza1793	chr6D.456461934	TraesCS6D02G370400.1	fanconi anemia group F protein (FANCF)	stop_gained	NULL	NULL
Cadenza1793	chr6D.456461934	TraesCS6D02G370400.3	fanconi anemia group F protein (FANCF)	stop_gained	NULL	NULL
Cadenza1793	chr6D.456461934	TraesCS6D02G370400.2	fanconi anemia group F protein (FANCF)	stop_gained	NULL	NULL
Cadenza1793	chr7A.65164233	TraesCS7A02G107800.1	Cytochrome P450 family protein	stop_gained	NULL	NULL
Cadenza1793	chr7A.76491365	TraesCS7A02G118800.1	ABC transporter	stop_gained	NULL	NULL
Cadenza1793	chr7A.76491365	TraesCS7A02G118800.3	ABC transporter	stop_gained	NULL	NULL
Cadenza1793	chr7A.76491365	TraesCS7A02G118800.2	ABC transporter	stop_gained	NULL	NULL
Cadenza1793	chr7A.76491365	TraesCS7A02G118800.4	ABC transporter	stop_gained	NULL	NULL
Cadenza1793	chr7A.83789620	TraesCS7A02G130400.1	Leucine-rich repeat receptor-like protein kinase	stop_gained	NULL	NULL
Cadenza1793	chr7A.94914952	TraesCS7A02G144100.1	Glycosyltransferase	stop_gained	NULL	NULL
Cadenza1793	chr7A.153377114	TraesCS7A02G194600.1	Chaperone protein dnaJ	stop_gained	NULL	NULL
Cadenza1793	chr7A.449996745	TraesCS7A02G315600.1	#N/A	splice_donor_variant	NULL	NULL
Cadenza1793	chr7A.472195057	TraesCS7A02G324800.1	EamA-like transporter family protein	stop_gained	NULL	NULL
Cadenza1793	chr7A.521957053	TraesCS7A02G356400.2	Initiator tRNA phosphoribosyl transferase family protein	stop_gained	NULL	NULL
Cadenza1793	chr7A.521957053	TraesCS7A02G356400.1	Initiator tRNA phosphoribosyl transferase family protein	stop_gained	NULL	NULL
Cadenza1793	chr7A.546578470	TraesCS7A02G373400.1	Aminotransferase	splice_donor_variant	NULL	NULL
Cadenza1793	chr7A.550310557	TraesCS7A02G377200.1	Aspartic proteinase	splice_acceptor_variant	NULL	NULL
Cadenza1793	chr7A.550310557	TraesCS7A02G377200.2	Aspartic proteinase	splice_acceptor_variant	NULL	NULL
Cadenza1793	chr7A.555666048	TraesCS7A02G380300.1	Elongation factor like protein	stop_gained	NULL	NULL
Cadenza1793	chr7A.602231817	TraesCS7A02G411400.1	Glycosyltransferase	splice_acceptor_variant	NULL	NULL
Cadenza1793	chr7A.668999656	TraesCS7A02G473000.1	Inorganic pyrophosphatase 2	stop_gained	NULL	NULL
Cadenza1793	chr7A.674300616	TraesCS7A02G482300.1	Carboxypeptidase	stop_gained	NULL	NULL
Cadenza1793	chr7A.674300616	TraesCS7A02G482300.2	Carboxypeptidase	stop_gained	NULL	NULL
Cadenza1793	chr7B.74667772	TraesCS7B02G069300.1	Adenylate kinase	splice_donor_variant	NULL	NULL
Cadenza1793	chr7B.112113509	TraesCS7B02G097400.1	Protein trichome birefringence	stop_gained	NULL	NULL
Cadenza1793	chr7B.151329505	TraesCS7B02G127000.5	Enhancer of mRNA-decapping protein 4	splice_donor_variant	NULL	NULL
Cadenza1793	chr7B.151329505	TraesCS7B02G127000.1	Enhancer of mRNA-decapping protein 4	splice_donor_variant	NULL	NULL
Cadenza1793	chr7B.151329505	TraesCS7B02G127000.4	Enhancer of mRNA-decapping protein 4	splice_donor_variant	NULL	NULL
Cadenza1793	chr7B.151329505	TraesCS7B02G127000.2	Enhancer of mRNA-decapping protein 4	splice_donor_variant	NULL	NULL
Cadenza1793	chr7B.151329505	TraesCS7B02G127000.3	Enhancer of mRNA-decapping protein 4	splice_donor_variant	NULL	NULL
Cadenza1793	chr7B.188944751	TraesCS7B02G145500.1	2-oxoglutarate (2OG) and Fe(II)-dependent oxygenase superfamily protein	stop_gained	NULL	NULL
Cadenza1793	chr7B.293156673	TraesCS7B02G183900.1	Alpha 1	splice_donor_variant	NULL	NULL
Cadenza1793	chr7B.402812093	TraesCS7B02G218000.3	Polyadenylate-binding protein	splice_acceptor_variant	NULL	NULL
Cadenza1793	chr7B.402812093	TraesCS7B02G218000.4	Polyadenylate-binding protein	splice_acceptor_variant	NULL	NULL
Cadenza1793	chr7B.402812093	TraesCS7B02G218000.5	Polyadenylate-binding protein	splice_acceptor_variant	NULL	NULL
Cadenza1793	chr7B.402812093	TraesCS7B02G218000.1	Polyadenylate-binding protein	splice_acceptor_variant	NULL	NULL
Cadenza1793	chr7B.402812093	TraesCS7B02G218000.2	Polyadenylate-binding protein	splice_acceptor_variant	NULL	NULL
Cadenza1793	chr7B.522152116	TraesCS7B02G286900.1	UPF0183 protein	splice_acceptor_variant	NULL	NULL
Cadenza1793	chr7B.522152116	TraesCS7B02G286900.2	UPF0183 protein	splice_acceptor_variant	NULL	NULL
Cadenza1793	chr7B.538874911	TraesCS7B02G302100.1	RAB6A-GEF complex partner protein 2	stop_gained			splice_region_variant	NULL	NULL
Cadenza1793	chr7B.538874911	TraesCS7B02G302100.2	RAB6A-GEF complex partner protein 2	stop_gained			splice_region_variant	NULL	NULL
Cadenza1793	chr7B.538874911	TraesCS7B02G302100.3	RAB6A-GEF complex partner protein 2	stop_gained			splice_region_variant	NULL	NULL
Cadenza1793	chr7B.575475025	TraesCS7B02G323900.1	Cysteine protease	splice_donor_variant	NULL	NULL
Cadenza1793	chr7B.575475025	TraesCS7B02G323900.2	Cysteine protease	splice_donor_variant	NULL	NULL
Cadenza1793	chr7B.588085448	TraesCS7B02G332600.1	F-box family protein	stop_gained	NULL	NULL
Cadenza1793	chr7B.602091673	TraesCS7B02G346100.1	Transducin/WD40 repeat protein	stop_gained	NULL	NULL
Cadenza1793	chr7B.632494687	TraesCS7B02G367800.2	Dolichyl-diphosphooligosaccharide--protein glycosyltransferase subunit DAD1	splice_donor_variant	NULL	NULL
Cadenza1793	chr7B.657866803	TraesCS7B02G391100.2	tRNA pseudouridine synthase A	stop_gained	NULL	NULL
Cadenza1793	chr7B.657866803	TraesCS7B02G391100.1	tRNA pseudouridine synthase A	stop_gained	NULL	NULL
Cadenza1793	chr7B.711062679	TraesCS7B02G448200.1	Protein kinase	splice_donor_variant	NULL	NULL
Cadenza1793	chr7D.3857724	TraesCS7D02G008000.1	NBS-LRR-like resistance protein	stop_gained	NULL	NULL
Cadenza1793	chr7D.4515847	TraesCS7D02G009400.1	Acid invertase 1	stop_gained	NULL	NULL
Cadenza1793	chr7D.4515847	TraesCS7D02G009400.2	Acid invertase 1	stop_gained	NULL	NULL
Cadenza1793	chr7D.16119706	TraesCS7D02G030600.1	F-box protein	stop_gained	NULL	NULL
Cadenza1793	chr7D.71319600	TraesCS7D02G116000.1	ABC transporter	stop_gained	NULL	NULL
Cadenza1793	chr7D.92416327	TraesCS7D02G144700.1	#N/A	stop_gained	NULL	NULL
Cadenza1793	chr7D.101086692	TraesCS7D02G152400.1	Glutathione peroxidase	stop_gained	NULL	NULL
Cadenza1793	chr7D.101138999	TraesCS7D02G152600.1	Receptor-kinase	stop_gained	NULL	NULL
Cadenza1793	chr7D.102970198	TraesCS7D02G155000.1	zinc ion binding protein	stop_gained	NULL	NULL
Cadenza1793	chr7D.154392599	TraesCS7D02G198100.1	Coiled-coil domain-containing protein 21	stop_gained	NULL	NULL
Cadenza1793	chr7D.169541602	TraesCS7D02G211500.1	NHL repeat-containing protein-like	stop_gained	NULL	NULL
Cadenza1793	chr7D.310999055	TraesCS7D02G286900.2	Cytochrome b561	stop_gained			splice_region_variant	NULL	NULL
Cadenza1793	chr7D.310999055	TraesCS7D02G286900.1	Cytochrome b561	stop_gained			splice_region_variant	NULL	NULL
Cadenza1793	chr7D.507818822	TraesCS7D02G392800.1	BZIP transcription factor	stop_gained			splice_region_variant	NULL	NULL
Cadenza1793	chr7D.576750320	TraesCS7D02G459800.1	BTB/POZ domain containing protein	stop_gained	NULL	NULL
Cadenza1793	chr7D.620143129	TraesCS7D02G523800.2	Carbonic anhydrase	stop_gained	NULL	NULL
Cadenza1793	chr7D.620143129	TraesCS7D02G523800.1	Carbonic anhydrase	stop_gained	NULL	NULL
Cadenza1793	chrUn.211801803	TraesCSU02G155400.1	AGAP002737-PA	stop_lost	NULL	NULL
Cadenza1793	chrUn.272179645	TraesCSU02G181400.2	Sister-chromatid cohesion protein 3	stop_gained	NULL	NULL
Cadenza0227	chr1A.12210176	TraesCS1A02G025500.1	NBS-LRR disease resistance protein	stop_gained	NULL	NULL
Cadenza0227	chr1A.30796579	TraesCS1A02G049300.1	Nuclear pore complex protein Nup107	stop_gained	NULL	NULL
Cadenza0227	chr1A.30796579	TraesCS1A02G049300.2	Nuclear pore complex protein Nup107	stop_gained	NULL	NULL
Cadenza0227	chr1A.30796579	TraesCS1A02G049300.3	Nuclear pore complex protein Nup107	stop_gained	NULL	NULL
Cadenza0227	chr1A.73305348	TraesCS1A02G086600.1	Glioma tumor suppressor-like protein	splice_acceptor_variant	NULL	NULL
Cadenza0227	chr1A.84023422	TraesCS1A02G091600.1	Heavy metal transport/detoxification superfamily protein	stop_gained	NULL	NULL
Cadenza0227	chr1A.265026187	TraesCS1A02G152900.1	Phosphoribosylformylglycinamidine synthase family protein	stop_gained	NULL	NULL
Cadenza0227	chr1A.304044753	TraesCS1A02G170400.1	Mediator of RNA polymerase II transcription subunit 16	stop_gained	NULL	NULL
Cadenza0227	chr1A.304044753	TraesCS1A02G170400.2	Mediator of RNA polymerase II transcription subunit 16	stop_gained	NULL	NULL
Cadenza0227	chr1A.304044753	TraesCS1A02G170400.3	Mediator of RNA polymerase II transcription subunit 16	stop_gained	NULL	NULL
Cadenza0227	chr1A.320334772	TraesCS1A02G177500.1	Aquaporin-1	stop_gained	NULL	NULL
Cadenza0227	chr1A.341873211	TraesCS1A02G188900.1	Rhomboid-like protein	stop_gained	NULL	NULL
Cadenza0227	chr1A.362194697	TraesCS1A02G201200.1	Pmr5/Cas1p GDSL/SGNH-like acyl-esterase family protein	stop_gained	NULL	NULL
Cadenza0227	chr1A.396102497	TraesCS1A02G225600.1	Pentatricopeptide repeat-containing protein	stop_gained	NULL	NULL
Cadenza0227	chr1A.463924451	TraesCS1A02G269400.1	Protein NRT1/ PTR FAMILY 5.5	stop_gained	NULL	NULL
Cadenza0227	chr1A.463924451	TraesCS1A02G269400.2	Protein NRT1/ PTR FAMILY 5.5	stop_gained	NULL	NULL
Cadenza0227	chr1A.487332130	TraesCS1A02G291100.1	Aminotransferase-related family protein	splice_donor_variant	NULL	NULL
Cadenza0227	chr1A.504281202	TraesCS1A02G312300.1	Calcium-transporting ATPase	stop_gained	NULL	NULL
Cadenza0227	chr1A.515548321	TraesCS1A02G324800.3	Transcription elongation factor Spt5-like protein	splice_acceptor_variant	NULL	NULL
Cadenza0227	chr1A.515548321	TraesCS1A02G324800.2	Transcription elongation factor Spt5-like protein	splice_acceptor_variant	NULL	NULL
Cadenza0227	chr1A.515548321	TraesCS1A02G324800.1	Transcription elongation factor Spt5-like protein	splice_acceptor_variant	NULL	NULL
Cadenza0227	chr1A.521979254	TraesCS1A02G334700.1	Cytochrome P450	stop_gained	NULL	NULL
Cadenza0227	chr1B.11886388	TraesCS1B02G024700.1	Phosphoinositide phosphatase family protein	splice_donor_variant	NULL	NULL
Cadenza0227	chr1B.140296597	TraesCS1B02G119100.1	Transport inhibitor response 1	stop_gained	NULL	NULL
Cadenza0227	chr1B.170515052	TraesCS1B02G134200.1	carboxyl-terminal peptidase	stop_gained	NULL	NULL
Cadenza0227	chr1B.174599671	TraesCS1B02G136500.1	AT1G08220-like protein	splice_acceptor_variant	NULL	NULL
Cadenza0227	chr1B.231331270	TraesCS1B02G150600.1	Zinc finger CCCH domain protein	start_lost	NULL	NULL
Cadenza0227	chr1B.297092910	TraesCS1B02G167800.1	Esterase/lipase/thioesterase-like protein	stop_gained	NULL	NULL
Cadenza0227	chr1B.443491326	TraesCS1B02G251000.1	Alpha-glucosidase like protein	stop_gained	NULL	NULL
Cadenza0227	chr1B.488466439	TraesCS1B02G280000.1	Protein NRT1/ PTR FAMILY 5.5	stop_gained	NULL	NULL
Cadenza0227	chr1B.522013242	TraesCS1B02G301500.1	Kinase family protein	splice_donor_variant	NULL	NULL
Cadenza0227	chr1B.522013242	TraesCS1B02G301500.2	Kinase family protein	splice_donor_variant	NULL	NULL
Cadenza0227	chr1B.568539127	TraesCS1B02G340500.1	Tesmin/TSO1-like CXC domain containing protein	stop_gained	NULL	NULL
Cadenza0227	chr1B.573860481	TraesCS1B02G345400.1	Cellulose synthase	stop_gained	NULL	NULL
Cadenza0227	chr1D.241478384	TraesCS1D02G169200.1	PP2A regulatory subunit TAP46	stop_gained	NULL	NULL
Cadenza0227	chr1D.247301966	TraesCS1D02G173500.1	CDT1-like protein a	splice_donor_variant	NULL	NULL
Cadenza0227	chr1D.302075919	TraesCS1D02G216300.1	Orotidine 5'-phosphate decarboxylase	stop_gained	NULL	NULL
Cadenza0227	chr1D.381306461	TraesCS1D02G283400.1	O-fucosyltransferase family protein	stop_gained	NULL	NULL
Cadenza0227	chr2A.12162930	TraesCS2A02G026100.1	disease resistance protein (TIR-NBS-LRR class)	stop_gained	NULL	NULL
Cadenza0227	chr2A.16470174	TraesCS2A02G039500.4	Histone acetyltransferase	splice_acceptor_variant	NULL	NULL
Cadenza0227	chr2A.16470174	TraesCS2A02G039500.1	Histone acetyltransferase	splice_acceptor_variant	NULL	NULL
Cadenza0227	chr2A.16470174	TraesCS2A02G039500.3	Histone acetyltransferase	splice_acceptor_variant	NULL	NULL
Cadenza0227	chr2A.16470174	TraesCS2A02G039500.2	Histone acetyltransferase	splice_acceptor_variant	NULL	NULL
Cadenza0227	chr2A.16470174	TraesCS2A02G039500.5	Histone acetyltransferase	splice_acceptor_variant	NULL	NULL
Cadenza0227	chr2A.24026751	TraesCS2A02G056600.1	Sulfotransferase	stop_gained	NULL	NULL
Cadenza0227	chr2A.38980807	TraesCS2A02G085000.3	Syntaxin-binding protein 5-like protein	splice_acceptor_variant	NULL	NULL
Cadenza0227	chr2A.38980807	TraesCS2A02G085000.1	Syntaxin-binding protein 5-like protein	splice_acceptor_variant	NULL	NULL
Cadenza0227	chr2A.38980807	TraesCS2A02G085000.2	Syntaxin-binding protein 5-like protein	splice_acceptor_variant	NULL	NULL
Cadenza0227	chr2A.38980807	TraesCS2A02G085000.4	Syntaxin-binding protein 5-like protein	splice_acceptor_variant	NULL	NULL
Cadenza0227	chr2A.75590449	TraesCS2A02G127800.1	Pleiotropic drug resistance ABC transporter	splice_acceptor_variant	NULL	NULL
Cadenza0227	chr2A.79756581	TraesCS2A02G132900.2	transducin family protein / WD-40 repeat family protein	stop_gained	NULL	NULL
Cadenza0227	chr2A.79756581	TraesCS2A02G132900.4	transducin family protein / WD-40 repeat family protein	stop_gained	NULL	NULL
Cadenza0227	chr2A.79756581	TraesCS2A02G132900.5	transducin family protein / WD-40 repeat family protein	stop_gained	NULL	NULL
Cadenza0227	chr2A.79756581	TraesCS2A02G132900.1	transducin family protein / WD-40 repeat family protein	stop_gained	NULL	NULL
Cadenza0227	chr2A.79756581	TraesCS2A02G132900.6	transducin family protein / WD-40 repeat family protein	stop_gained	NULL	NULL
Cadenza0227	chr2A.79756581	TraesCS2A02G132900.3	transducin family protein / WD-40 repeat family protein	stop_gained	NULL	NULL
Cadenza0227	chr2A.142688386	TraesCS2A02G182800.1	Kinase superfamily protein	stop_gained	NULL	NULL
Cadenza0227	chr2A.144262771	TraesCS2A02G183900.1	GH3.3	stop_gained	NULL	NULL
Cadenza0227	chr2A.207055109	TraesCS2A02G219600.1	WAT1-related protein	stop_gained	NULL	NULL
Cadenza0227	chr2A.386296361	TraesCS2A02G253900.2	Basic helix-loop-helix transcription factor	splice_acceptor_variant	NULL	NULL
Cadenza0227	chr2A.386296361	TraesCS2A02G253900.4	Basic helix-loop-helix transcription factor	splice_acceptor_variant	NULL	NULL
Cadenza0227	chr2A.386296361	TraesCS2A02G253900.3	Basic helix-loop-helix transcription factor	splice_acceptor_variant	NULL	NULL
Cadenza0227	chr2A.386296361	TraesCS2A02G253900.1	Basic helix-loop-helix transcription factor	splice_acceptor_variant	NULL	NULL
Cadenza0227	chr2A.485220766	TraesCS2A02G285800.1	U11/U12 small nuclear ribonucleoprotein 25 kDa	splice_acceptor_variant	NULL	NULL
Cadenza0227	chr2A.494957370	TraesCS2A02G288100.1	Glycine--tRNA ligase	splice_donor_variant	NULL	NULL
Cadenza0227	chr2A.542470062	TraesCS2A02G316500.1	Aspartic proteinase nepenthesin-1	splice_donor_variant	NULL	NULL
Cadenza0227	chr2A.570191199	TraesCS2A02G336500.1	Anthranilate synthase	stop_gained	NULL	NULL
Cadenza0227	chr2A.678995679	TraesCS2A02G425200.1	Cytochrome P450	stop_gained	NULL	NULL
Cadenza0227	chr2A.692708879	TraesCS2A02G442500.1	Basic helix loop helix (BHLH) family transcription factor	stop_gained	NULL	NULL
Cadenza0227	chr2A.700976683	TraesCS2A02G451400.1	Peroxidase	stop_gained	NULL	NULL
Cadenza0227	chr2A.729135427	TraesCS2A02G499300.1	CsAtPR5	stop_gained	NULL	NULL
Cadenza0227	chr2B.4664322	TraesCS2B02G007800.2	Serine-rich 25 kDa antigen protein	stop_gained	NULL	NULL
Cadenza0227	chr2B.4664322	TraesCS2B02G007800.1	Serine-rich 25 kDa antigen protein	stop_gained	NULL	NULL
Cadenza0227	chr2B.13494552	TraesCS2B02G029500.1	transmembrane protein	stop_gained	NULL	NULL
Cadenza0227	chr2B.19074124	TraesCS2B02G042000.1	Glycosyltransferase	stop_gained	NULL	NULL
Cadenza0227	chr2B.49845619	TraesCS2B02G088100.1	Receptor-like protein kinase	stop_gained	NULL	NULL
Cadenza0227	chr2B.61475742	TraesCS2B02G101100.1	Transducin/WD40 repeat-like superfamily protein	stop_gained	NULL	NULL
Cadenza0227	chr2B.75967184	TraesCS2B02G112700.1	Pentatricopeptide repeat-containing protein	stop_gained	NULL	NULL
Cadenza0227	chr2B.142239173	TraesCS2B02G169300.1	C2 domain-containing protein	splice_donor_variant	NULL	NULL
Cadenza0227	chr2B.171031629	TraesCS2B02G194200.1	Sucrose synthase	stop_gained	NULL	NULL
Cadenza0227	chr2B.385193153	TraesCS2B02G279000.1	Tetratricopeptide repeat protein 13	stop_gained	NULL	NULL
Cadenza0227	chr2B.594848257	TraesCS2B02G416200.1	Ankyrin repeat and zinc finger domain-containing protein 1	stop_gained	NULL	NULL
Cadenza0227	chr2B.656237739	TraesCS2B02G462500.2	p-loop containing nucleoside triphosphate hydrolases superfamily protein	stop_gained	NULL	NULL
Cadenza0227	chr2B.656237739	TraesCS2B02G462500.1	p-loop containing nucleoside triphosphate hydrolases superfamily protein	stop_gained	NULL	NULL
Cadenza0227	chr2B.799607300	TraesCS2B02G628000.1	transmembrane protein	stop_gained	NULL	NULL
Cadenza0227	chr2D.12387543	TraesCS2D02G030200.1	Kaurene synthase	stop_gained	NULL	NULL
Cadenza0227	chr2D.14787349	TraesCS2D02G040900.1	Phosphoglycerate mutase-like protein	splice_donor_variant	NULL	NULL
Cadenza0227	chr2D.14787349	TraesCS2D02G040900.2	Phosphoglycerate mutase-like protein	splice_donor_variant	NULL	NULL
Cadenza0227	chr2D.155973715	TraesCS2D02G204200.1	#N/A	stop_gained	NULL	NULL
Cadenza0227	chr2D.187127271	TraesCS2D02G220000.1	Isopentenyl-diphosphate delta-isomerase	stop_gained	NULL	NULL
Cadenza0227	chr2D.523145893	TraesCS2D02G408200.2	BEACH domain-containing protein	splice_donor_variant	NULL	NULL
Cadenza0227	chr2D.523145893	TraesCS2D02G408200.3	BEACH domain-containing protein	splice_donor_variant	NULL	NULL
Cadenza0227	chr2D.523145893	TraesCS2D02G408200.1	BEACH domain-containing protein	splice_donor_variant	NULL	NULL
Cadenza0227	chr2D.545937886	TraesCS2D02G435000.1	Calcium-binding EF hand protein	stop_gained	NULL	NULL
Cadenza0227	chr2D.579536751	TraesCS2D02G477900.1	Sugar transport protein	stop_gained	NULL	NULL
Cadenza0227	chr3A.23395660	TraesCS3A02G043100.1	DUF1666 family protein	stop_gained	NULL	NULL
Cadenza0227	chr3A.483157905	TraesCS3A02G260400.1	Hydroxyproline-rich glycoprotein family protein	stop_gained	NULL	NULL
Cadenza0227	chr3A.500974579	TraesCS3A02G271600.2	ATP synthase protein I-related protein	splice_donor_variant	NULL	NULL
Cadenza0227	chr3A.500974579	TraesCS3A02G271600.1	ATP synthase protein I-related protein	splice_donor_variant	NULL	NULL
Cadenza0227	chr3A.572107270	TraesCS3A02G326900.1	DUF4228 domain protein	stop_gained	NULL	NULL
Cadenza0227	chr3A.588642603	TraesCS3A02G341100.1	Transducin/WD40 repeat protein	splice_donor_variant	NULL	NULL
Cadenza0227	chr3A.649546810	TraesCS3A02G404500.1	2-succinyl-6-hydroxy-2	splice_acceptor_variant	NULL	NULL
Cadenza0227	chr3B.71396169	TraesCS3B02G105200.1	Dol-P-Man:Man(5)GlcNAc(2)-PP-Dol alpha-1	stop_gained	NULL	NULL
Cadenza0227	chr3B.140488965	TraesCS3B02G149100.1	Phospholipase D	stop_gained	NULL	NULL
Cadenza0227	chr3B.236197484	TraesCS3B02G202200.2	Purple acid phosphatase	splice_donor_variant	NULL	NULL
Cadenza0227	chr3B.236197484	TraesCS3B02G202200.1	Purple acid phosphatase	splice_donor_variant	NULL	NULL
Cadenza0227	chr3B.240596885	TraesCS3B02G205900.1	Zinc finger CCCH domain protein	stop_gained	NULL	NULL
Cadenza0227	chr3B.502635617	TraesCS3B02G312600.1	Pentatricopeptide repeat-containing protein	stop_gained	NULL	NULL
Cadenza0227	chr3B.549792518	TraesCS3B02G342500.1	Core-2/I-branching beta-1	splice_acceptor_variant	NULL	NULL
Cadenza0227	chr3B.768510904	TraesCS3B02G526300.1	Bax inhibitor-1 family protein	splice_donor_variant	NULL	NULL
Cadenza0227	chr3B.773790941	TraesCS3B02G533700.1	Endo-1	stop_gained	NULL	NULL
Cadenza0227	chr3D.14556117	TraesCS3D02G039100.1	AT hook motif DNA-binding family protein	stop_gained	NULL	NULL
Cadenza0227	chr3D.25984483	TraesCS3D02G059200.1	F-box family protein	stop_gained	NULL	NULL
Cadenza0227	chr3D.32584635	TraesCS3D02G072500.1	Serine/threonine-protein kinase	stop_gained	NULL	NULL
Cadenza0227	chr3D.56649470	TraesCS3D02G103900.1	Chlorophyllase family protein	stop_gained	NULL	NULL
Cadenza0227	chr3D.115636248	TraesCS3D02G150800.1	Peptide-N4-(N-acetyl-beta-glucosaminyl)asparagine amidase A	stop_gained	NULL	NULL
Cadenza0227	chr3D.116031686	TraesCS3D02G151300.1	Multiprotein-bridging factor	stop_gained	NULL	NULL
Cadenza0227	chr3D.173708712	TraesCS3D02G187300.2	Respiratory burst oxidase	stop_gained	NULL	NULL
Cadenza0227	chr3D.173708712	TraesCS3D02G187300.1	Respiratory burst oxidase	stop_gained	NULL	NULL
Cadenza0227	chr3D.173708712	TraesCS3D02G187300.4	Respiratory burst oxidase	stop_gained	NULL	NULL
Cadenza0227	chr3D.173708712	TraesCS3D02G187300.3	Respiratory burst oxidase	stop_gained	NULL	NULL
Cadenza0227	chr3D.403937050	TraesCS3D02G293500.1	BZIP transcription factor	splice_acceptor_variant	NULL	NULL
Cadenza0227	chr3D.443358921	TraesCS3D02G330700.1	Beta-glucosidase	splice_donor_variant	NULL	NULL
Cadenza0227	chr3D.575527967	TraesCS3D02G474000.2	NBS-LRR-like resistance protein	stop_gained	NULL	NULL
Cadenza0227	chr3D.575527967	TraesCS3D02G474000.1	NBS-LRR-like resistance protein	stop_gained	NULL	NULL
Cadenza0227	chr3D.575547184	TraesCS3D02G474300.1	NBS-LRR-like resistance protein	stop_gained	NULL	NULL
Cadenza0227	chr3D.582016883	TraesCS3D02G485300.1	Disease resistance protein RPM1	stop_gained	NULL	NULL
Cadenza0227	chr3D.582016883	TraesCS3D02G485300.2	Disease resistance protein RPM1	stop_gained	NULL	NULL
Cadenza0227	chr3D.603223180	TraesCS3D02G521500.1	Growth inhibition and differentiation-related protein 88-like protein	splice_donor_variant	NULL	NULL
Cadenza0227	chr4A.407464545	TraesCS4A02G166700.1	Senescence-associated protein	stop_gained	NULL	NULL
Cadenza0227	chr4A.575424824	TraesCS4A02G263100.1	Protein kinase	splice_donor_variant	NULL	NULL
Cadenza0227	chr4A.585033215	TraesCS4A02G276900.3	polyketide cyclase/dehydrase/lipid transport superfamily protein	stop_gained	NULL	NULL
Cadenza0227	chr4A.585033215	TraesCS4A02G276900.4	polyketide cyclase/dehydrase/lipid transport superfamily protein	stop_gained	NULL	NULL
Cadenza0227	chr4B.32972201	TraesCS4B02G046000.1	ATP-dependent Clp protease ATP-binding subunit	splice_donor_variant	NULL	NULL
Cadenza0227	chr4B.32972201	TraesCS4B02G046000.2	ATP-dependent Clp protease ATP-binding subunit	splice_donor_variant	NULL	NULL
Cadenza0227	chr4B.64104027	TraesCS4B02G070100.1	Protein DETOXIFICATION	stop_gained	NULL	NULL
Cadenza0227	chr4B.99969298	TraesCS4B02G096200.1	Receptor-type tyrosine-protein phosphatase	splice_donor_variant	NULL	NULL
Cadenza0227	chr4B.434471346	TraesCS4B02G203200.1	Nitric oxide synthase-interacting protein homolog	stop_gained	NULL	NULL
Cadenza0227	chr4B.473571977	TraesCS4B02G226500.1	Auxin influx transporter	stop_gained	NULL	NULL
Cadenza0227	chr4B.594616143	TraesCS4B02G305800.1	1	splice_donor_variant	NULL	NULL
Cadenza0227	chr4B.600655629	TraesCS4B02G310300.1	Potassium transporter	stop_gained	NULL	NULL
Cadenza0227	chr4D.30407942	TraesCS4D02G055000.1	Alanine--tRNA ligase	stop_gained	NULL	NULL
Cadenza0227	chr4D.65123577	TraesCS4D02G089900.1	protein kinase family protein	stop_gained	NULL	NULL
Cadenza0227	chr4D.166941762	TraesCS4D02G150300.2	Mannose-6-phosphate isomerase	splice_donor_variant	NULL	NULL
Cadenza0227	chr4D.294446403	TraesCS4D02G169500.5	GTP pyrophosphokinase	stop_gained	NULL	NULL
Cadenza0227	chr4D.294446403	TraesCS4D02G169500.3	GTP pyrophosphokinase	stop_gained	NULL	NULL
Cadenza0227	chr4D.294446403	TraesCS4D02G169500.1	GTP pyrophosphokinase	stop_gained	NULL	NULL
Cadenza0227	chr4D.294446403	TraesCS4D02G169500.4	GTP pyrophosphokinase	stop_gained	NULL	NULL
Cadenza0227	chr4D.294446403	TraesCS4D02G169500.2	GTP pyrophosphokinase	stop_gained	NULL	NULL
Cadenza0227	chr4D.329137445	TraesCS4D02G189600.2	Aminotransferase	stop_gained	NULL	NULL
Cadenza0227	chr4D.329137445	TraesCS4D02G189600.1	Aminotransferase	stop_gained	NULL	NULL
Cadenza0227	chr4D.346132273	TraesCS4D02G199200.1	DNA topoisomerase 6 subunit A	splice_donor_variant	NULL	NULL
Cadenza0227	chr4D.361037641	TraesCS4D02G209900.1	Chloroplastic outer envelope membrane protein	splice_donor_variant	NULL	NULL
Cadenza0227	chr4D.404111951	TraesCS4D02G241800.1	Serine/threonine-protein kinase	stop_gained	NULL	NULL
Cadenza0227	chr4D.428949016	TraesCS4D02G259600.1	Pentatricopeptide repeat-containing protein	stop_gained	NULL	NULL
Cadenza0227	chr5A.3286979	TraesCS5A02G004900.1	Terpene cyclase/mutase family member	stop_gained	NULL	NULL
Cadenza0227	chr5A.7106136	TraesCS5A02G010800.1	Core-2/I-branching beta-1	stop_gained	NULL	NULL
Cadenza0227	chr5A.42621399	TraesCS5A02G047300.2	ATP-dependent RNA helicase	splice_acceptor_variant	NULL	NULL
Cadenza0227	chr5A.42621399	TraesCS5A02G047300.1	ATP-dependent RNA helicase	splice_acceptor_variant	NULL	NULL
Cadenza0227	chr5A.70493825	TraesCS5A02G065300.1	Histone deacetylase	splice_acceptor_variant	NULL	NULL
Cadenza0227	chr5A.135061647	TraesCS5A02G096200.1	AT4g03150/F4C21_7	stop_gained	NULL	NULL
Cadenza0227	chr5A.397760289	TraesCS5A02G194300.1	Aminopeptidase	splice_donor_variant	NULL	NULL
Cadenza0227	chr5A.632903875	TraesCS5A02G451100.1	F-box family protein	stop_gained	NULL	NULL
Cadenza0227	chr5A.644815667	TraesCS5A02G466200.1	Mg-protoporphyrin IX chelatase	stop_gained	NULL	NULL
Cadenza0227	chr5A.708016981	TraesCS5A02G556800.1	WD repeat-containing protein	stop_gained	NULL	NULL
Cadenza0227	chr5B.9417723	TraesCS5B02G009600.1	inter-alpha-trypsin inhibitor heavy chain-like protein	stop_gained	NULL	NULL
Cadenza0227	chr5B.73477117	TraesCS5B02G065400.1	Pyridoxal kinase	stop_gained	NULL	NULL
Cadenza0227	chr5B.133598684	TraesCS5B02G100500.1	Acyl-CoA-binding domain-containing protein 4	splice_donor_variant	NULL	NULL
Cadenza0227	chr5B.141902661	TraesCS5B02G105700.1	Dicarboxylate transporter 2.1	stop_gained	NULL	NULL
Cadenza0227	chr5B.212633292	TraesCS5B02G119900.1	Aspartic proteinase Asp1	stop_gained	NULL	NULL
Cadenza0227	chr5B.299608235	TraesCS5B02G162300.1	Argonaute	stop_gained	NULL	NULL
Cadenza0227	chr5B.457344086	TraesCS5B02G272000.1	Chaperone protein dnaJ	splice_acceptor_variant	NULL	NULL
Cadenza0227	chr5B.562978277	TraesCS5B02G384200.1	Vacuolar sorting-associated protein 18-like protein	splice_donor_variant	NULL	NULL
Cadenza0227	chr5B.562978277	TraesCS5B02G384200.3	Vacuolar sorting-associated protein 18-like protein	splice_donor_variant	NULL	NULL
Cadenza0227	chr5B.595663283	TraesCS5B02G420300.1	Reticulon-like protein	stop_gained	NULL	NULL
Cadenza0227	chr5B.650560571	TraesCS5B02G479200.1	DNA gyrase subunit A	splice_donor_variant	NULL	NULL
Cadenza0227	chr5B.679682943	TraesCS5B02G515200.1	Kinesin-like protein	stop_gained	NULL	NULL
Cadenza0227	chr5B.711186485	TraesCS5B02G567300.1	Disease resistance protein (NBS-LRR class) family	stop_gained	NULL	NULL
Cadenza0227	chr5D.206593476	TraesCS5D02G130500.1	SAP domain containing protein	stop_gained	NULL	NULL
Cadenza0227	chr5D.206593476	TraesCS5D02G130500.2	SAP domain containing protein	stop_gained	NULL	NULL
Cadenza0227	chr5D.299403804	TraesCS5D02G195700.1	ATP-binding cassette transporter subfamily A member	stop_gained	NULL	NULL
Cadenza0227	chr5D.397010407	TraesCS5D02G299500.3	Alpha/beta-Hydrolases superfamily protein	splice_acceptor_variant	NULL	NULL
Cadenza0227	chr5D.397010407	TraesCS5D02G299500.2	Alpha/beta-Hydrolases superfamily protein	splice_acceptor_variant	NULL	NULL
Cadenza0227	chr5D.425470797	TraesCS5D02G335900.1	Homeobox leucine zipper protein	splice_acceptor_variant	NULL	NULL
Cadenza0227	chr5D.490870541	TraesCS5D02G436100.1	Protein PLANT CADMIUM RESISTANCE 2	splice_donor_variant	NULL	NULL
Cadenza0227	chr5D.493375548	TraesCS5D02G439900.1	Type I inositol-1	splice_acceptor_variant	NULL	NULL
Cadenza0227	chr5D.522761619	TraesCS5D02G487900.1	Cytochrome P450	stop_gained	NULL	NULL
Cadenza0227	chr6A.4769374	TraesCS6A02G010400.1	Disease resistance protein (TIR-NBS-LRR class) family	stop_gained	NULL	NULL
Cadenza0227	chr6A.6892017	TraesCS6A02G014100.1	Polygalacturonase non-catalytic protein	stop_gained	NULL	NULL
Cadenza0227	chr6A.17914479	TraesCS6A02G036400.2	Protein kinase family protein	splice_donor_variant	NULL	NULL
Cadenza0227	chr6A.17914479	TraesCS6A02G036400.1	Protein kinase family protein	splice_donor_variant	NULL	NULL
Cadenza0227	chr6A.75912868	TraesCS6A02G107300.1	Histone acetyltransferase	splice_acceptor_variant	NULL	NULL
Cadenza0227	chr6A.75912868	TraesCS6A02G107300.2	Histone acetyltransferase	splice_acceptor_variant	NULL	NULL
Cadenza0227	chr6A.105559997	TraesCS6A02G133100.1	Quinone oxidoreductase-like protein	stop_gained	NULL	NULL
Cadenza0227	chr6A.108928146	TraesCS6A02G137700.1	BEACH domain-containing protein lvsC	stop_gained	NULL	NULL
Cadenza0227	chr6A.189553231	TraesCS6A02G175000.4	Nuclear pore complex protein NUP205	stop_gained	NULL	NULL
Cadenza0227	chr6A.189553231	TraesCS6A02G175000.3	Nuclear pore complex protein NUP205	stop_gained	NULL	NULL
Cadenza0227	chr6A.189553231	TraesCS6A02G175000.2	Nuclear pore complex protein NUP205	stop_gained	NULL	NULL
Cadenza0227	chr6A.189553231	TraesCS6A02G175000.1	Nuclear pore complex protein NUP205	stop_gained	NULL	NULL
Cadenza0227	chr6A.189553231	TraesCS6A02G175000.5	Nuclear pore complex protein NUP205	stop_gained	NULL	NULL
Cadenza0227	chr6A.199816678	TraesCS6A02G178100.2	Argonaute family protein	stop_gained	NULL	NULL
Cadenza0227	chr6A.199816678	TraesCS6A02G178100.1	Argonaute family protein	stop_gained	NULL	NULL
Cadenza0227	chr6A.204743516	TraesCS6A02G180600.1	Respiratory burst oxidase	splice_acceptor_variant	NULL	NULL
Cadenza0227	chr6A.387065101	TraesCS6A02G212800.1	TGN-related	stop_gained	NULL	NULL
Cadenza0227	chr6A.387065101	TraesCS6A02G212800.2	TGN-related	stop_gained	NULL	NULL
Cadenza0227	chr6A.416650021	TraesCS6A02G222700.1	Phenylalanine ammonia-lyase	stop_gained	NULL	NULL
Cadenza0227	chr6A.552762795	TraesCS6A02G316300.2	Polyadenylate-binding protein family protein	stop_gained	NULL	NULL
Cadenza0227	chr6A.552762795	TraesCS6A02G316300.1	Polyadenylate-binding protein family protein	stop_gained	NULL	NULL
Cadenza0227	chr6A.591267567	TraesCS6A02G360000.1	Alpha/beta-Hydrolases superfamily protein	stop_gained	NULL	NULL
Cadenza0227	chr6A.591267567	TraesCS6A02G360000.2	Alpha/beta-Hydrolases superfamily protein	stop_gained	NULL	NULL
Cadenza0227	chr6A.603690146	TraesCS6A02G387100.1	transmembrane protein	stop_gained	NULL	NULL
Cadenza0227	chr6A.604610678	TraesCS6A02G389000.1	Disease resistance protein RPM1	stop_gained	NULL	NULL
Cadenza0227	chr6A.617057035	TraesCS6A02G420100.1	Callose synthase	splice_acceptor_variant	NULL	NULL
Cadenza0227	chr6B.8375252	TraesCS6B02G013200.1	Disease resistance protein (NBS-LRR class) family	stop_gained	NULL	NULL
Cadenza0227	chr6B.45984263	TraesCS6B02G068000.1	Glycosyltransferase	stop_gained	NULL	NULL
Cadenza0227	chr6B.60862068	TraesCS6B02G084000.1	Potassium transporter	stop_gained	NULL	NULL
Cadenza0227	chr6B.120664403	TraesCS6B02G125600.1	Sec14p-like phosphatidylinositol transfer family protein	stop_gained	NULL	NULL
Cadenza0227	chr6B.149457998	TraesCS6B02G148400.1	Disease resistance protein (NBS-LRR class) family	stop_gained	NULL	NULL
Cadenza0227	chr6B.222678333	TraesCS6B02G190300.2	Pesticidal crystal cry8Ba	stop_gained	NULL	NULL
Cadenza0227	chr6B.222678333	TraesCS6B02G190300.1	Pesticidal crystal cry8Ba	stop_gained	NULL	NULL
Cadenza0227	chr6B.228691232	TraesCS6B02G193600.1	Receptor-like kinase	stop_gained	NULL	NULL
Cadenza0227	chr6B.347748073	TraesCS6B02G226000.2	Protein kinase-like	splice_acceptor_variant	NULL	NULL
Cadenza0227	chr6B.347748073	TraesCS6B02G226000.4	Protein kinase-like	splice_acceptor_variant	NULL	NULL
Cadenza0227	chr6B.347748073	TraesCS6B02G226000.3	Protein kinase-like	splice_acceptor_variant	NULL	NULL
Cadenza0227	chr6B.347748073	TraesCS6B02G226000.1	Protein kinase-like	splice_acceptor_variant	NULL	NULL
Cadenza0227	chr6B.347751277	TraesCS6B02G226000.2	Protein kinase-like	splice_acceptor_variant	NULL	NULL
Cadenza0227	chr6B.347751277	TraesCS6B02G226000.4	Protein kinase-like	splice_acceptor_variant	NULL	NULL
Cadenza0227	chr6B.347751277	TraesCS6B02G226000.3	Protein kinase-like	splice_acceptor_variant	NULL	NULL
Cadenza0227	chr6B.347751277	TraesCS6B02G226000.1	Protein kinase-like	splice_acceptor_variant	NULL	NULL
Cadenza0227	chr6B.561148068	TraesCS6B02G313100.1	WD repeat-containing protein-like protein	splice_acceptor_variant	NULL	NULL
Cadenza0227	chr6B.561148068	TraesCS6B02G313100.2	WD repeat-containing protein-like protein	splice_acceptor_variant	NULL	NULL
Cadenza0227	chr6B.659648030	TraesCS6B02G384900.1	Protein RFT1-like protein	splice_donor_variant	NULL	NULL
Cadenza0227	chr6B.664524017	TraesCS6B02G390300.1	carboxyl-terminal peptidase	stop_gained	NULL	NULL
Cadenza0227	chr6B.718346493	TraesCS6B02G469700.1	O-linked-mannose beta-1	splice_donor_variant	NULL	NULL
Cadenza0227	chr6B.718346493	TraesCS6B02G469700.2	O-linked-mannose beta-1	splice_donor_variant	NULL	NULL
Cadenza0227	chr6D.65499099	TraesCS6D02G102300.1	Auxin response factor	stop_gained	NULL	NULL
Cadenza0227	chr6D.153188597	TraesCS6D02G168300.3	Nuclear pore complex protein NUP205	splice_acceptor_variant	NULL	NULL
Cadenza0227	chr6D.153188597	TraesCS6D02G168300.1	Nuclear pore complex protein NUP205	splice_acceptor_variant	NULL	NULL
Cadenza0227	chr6D.153188597	TraesCS6D02G168300.2	Nuclear pore complex protein NUP205	splice_acceptor_variant	NULL	NULL
Cadenza0227	chr6D.298918505	TraesCS6D02G211500.1	Hexosyltransferase	splice_acceptor_variant	NULL	NULL
Cadenza0227	chr6D.368762456	TraesCS6D02G261100.1	Clustered mitochondria protein homolog	splice_donor_variant	NULL	NULL
Cadenza0227	chr6D.368762456	TraesCS6D02G261100.2	Clustered mitochondria protein homolog	splice_donor_variant	NULL	NULL
Cadenza0227	chr6D.368762456	TraesCS6D02G261100.3	Clustered mitochondria protein homolog	splice_donor_variant	NULL	NULL
Cadenza0227	chr6D.425897967	TraesCS6D02G316500.1	myosin	splice_acceptor_variant	NULL	NULL
Cadenza0227	chr6D.430880058	TraesCS6D02G324300.1	Protein TONSOKU	splice_donor_variant	NULL	NULL
Cadenza0227	chr6D.433710555	TraesCS6D02G330500.1	Glutamate receptor	stop_gained	NULL	NULL
Cadenza0227	chr6D.445731026	TraesCS6D02G345800.2	Neurochondrin	splice_donor_variant	NULL	NULL
Cadenza0227	chr6D.445731026	TraesCS6D02G345800.1	Neurochondrin	splice_donor_variant	NULL	NULL
Cadenza0227	chr6D.462866382	TraesCS6D02G384900.1	Disease resistance protein (NBS-LRR class) family	stop_gained	NULL	NULL
Cadenza0227	chr7A.34035968	TraesCS7A02G067900.1	Coatomer subunit beta'-1	splice_donor_variant	NULL	NULL
Cadenza0227	chr7A.34035968	TraesCS7A02G067900.2	Coatomer subunit beta'-1	splice_donor_variant	NULL	NULL
Cadenza0227	chr7A.67985289	TraesCS7A02G110700.2	NBS-LRR-like resistance protein	splice_donor_variant	NULL	NULL
Cadenza0227	chr7A.83789633	TraesCS7A02G130400.1	Leucine-rich repeat receptor-like protein kinase	stop_lost	NULL	NULL
Cadenza0227	chr7A.145467860	TraesCS7A02G189000.1	Starch synthase	splice_acceptor_variant	NULL	NULL
Cadenza0227	chr7A.514702433	TraesCS7A02G351200.1	Lectin receptor kinase	stop_gained	NULL	NULL
Cadenza0227	chr7A.624960306	TraesCS7A02G430500.1	Sugar transporter family protein	stop_gained	NULL	NULL
Cadenza0227	chr7A.641323249	TraesCS7A02G446300.3	Mitochondrial intermediate peptidase	splice_acceptor_variant	NULL	NULL
Cadenza0227	chr7A.641323249	TraesCS7A02G446300.2	Mitochondrial intermediate peptidase	splice_acceptor_variant	NULL	NULL
Cadenza0227	chr7A.643993265	TraesCS7A02G450200.2	Glycosyltransferase	stop_gained	NULL	NULL
Cadenza0227	chr7A.643993265	TraesCS7A02G450200.1	Glycosyltransferase	stop_gained	NULL	NULL
Cadenza0227	chr7A.652706920	TraesCS7A02G457200.2	Mechanosensitive ion channel-like protein	splice_acceptor_variant	NULL	NULL
Cadenza0227	chr7A.652706920	TraesCS7A02G457200.1	Mechanosensitive ion channel-like protein	splice_acceptor_variant	NULL	NULL
Cadenza0227	chr7A.701766616	TraesCS7A02G518200.1	Sucrose phosphate synthase	splice_acceptor_variant	NULL	NULL
Cadenza0227	chr7A.701766616	TraesCS7A02G518200.2	Sucrose phosphate synthase	splice_acceptor_variant	NULL	NULL
Cadenza0227	chr7A.717089693	TraesCS7A02G540000.1	Mediator of rna polymerase ii transcription subunit 15a	stop_gained	NULL	NULL
Cadenza0227	chr7A.721165008	TraesCS7A02G544900.1	Phospholipase D	stop_gained	NULL	NULL
Cadenza0227	chr7B.3330993	TraesCS7B02G006000.1	Dual specificity protein phosphatase family protein	splice_acceptor_variant	NULL	NULL
Cadenza0227	chr7B.5218724	TraesCS7B02G008600.1	NBS-LRR-like resistance protein	stop_gained	NULL	NULL
Cadenza0227	chr7B.9812228	TraesCS7B02G013400.1	Actin cross-linking protein	stop_gained	NULL	NULL
Cadenza0227	chr7B.29300684	TraesCS7B02G030700.1	Leucine-rich repeat receptor-like protein kinase	stop_gained	NULL	NULL
Cadenza0227	chr7B.361169639	TraesCS7B02G199700.1	2-oxoglutarate/malate translocator	splice_donor_variant	NULL	NULL
Cadenza0227	chr7B.556464067	TraesCS7B02G311000.1	Protein DETOXIFICATION	splice_acceptor_variant	NULL	NULL
Cadenza0227	chr7D.7304833	TraesCS7D02G016600.1	Tsl-kinase interacting protein 1	stop_gained	NULL	NULL
Cadenza0227	chr7D.12734018	TraesCS7D02G026500.1	CsAtPR5	stop_gained	NULL	NULL
Cadenza0227	chr7D.148267283	TraesCS7D02G192700.1	Trichome birefringence-like protein	stop_gained	NULL	NULL
Cadenza0227	chr7D.192371007	TraesCS7D02G231300.1	Phosphate transporter PHO1-like protein	stop_gained	NULL	NULL
Cadenza0227	chr7D.299157668	TraesCS7D02G284200.1	Ribonuclease E/G family protein	splice_donor_variant	NULL	NULL
Cadenza0227	chr7D.299157668	TraesCS7D02G284200.2	Ribonuclease E/G family protein	splice_donor_variant	NULL	NULL
Cadenza0227	chr7D.299157668	TraesCS7D02G284200.3	Ribonuclease E/G family protein	splice_donor_variant	NULL	NULL
Cadenza0227	chr7D.413104806	TraesCS7D02G323400.1	Pentatricopeptide repeat (PPR) superfamily protein	splice_donor_variant	NULL	NULL
Cadenza0227	chr7D.413104806	TraesCS7D02G323400.3	Pentatricopeptide repeat (PPR) superfamily protein	splice_donor_variant	NULL	NULL
Cadenza0227	chr7D.413104806	TraesCS7D02G323400.2	Pentatricopeptide repeat (PPR) superfamily protein	splice_donor_variant	NULL	NULL
Cadenza0227	chr7D.454662843	TraesCS7D02G352800.1	S-acyltransferase	splice_acceptor_variant	NULL	NULL
Cadenza0227	chr7D.461258431	TraesCS7D02G358400.1	Receptor-kinase	stop_gained	NULL	NULL
Cadenza0227	chr7D.461258431	TraesCS7D02G358400.2	Receptor-kinase	stop_gained	NULL	NULL
Cadenza0227	chr7D.485087218	TraesCS7D02G374800.1	Nuclear pore complex protein NUP1	splice_acceptor_variant	NULL	NULL
Cadenza0227	chr7D.485087218	TraesCS7D02G374800.2	Nuclear pore complex protein NUP1	splice_acceptor_variant	NULL	NULL
Cadenza0227	chr7D.501007019	TraesCS7D02G387000.1	Diacylglycerol kinase	splice_donor_variant	NULL	NULL
Cadenza0227	chr7D.520411952	TraesCS7D02G403400.1	Rer1 protein	splice_donor_variant	NULL	NULL
Cadenza0227	chr7D.631807453	TraesCS7D02G543000.1	RING/FYVE/PHD zinc finger protein	splice_acceptor_variant	NULL	NULL
Cadenza0227	chrUn.75662898	TraesCSU02G084500.1	Hfr-2-like protein	stop_gained	NULL	NULL

## Sheet: High impact variants- OMTs CYPs
Line	Position	Gene ID (refseq v1.1)	Functional annotation	Consequence type	Predicted severity	SIFT score
Cadenza1684	chr5D.524260382	TraesCS5D02G488900.1	O-methyltransferase	stop_gained	NULL	NULL
Cadenza1682	chr5D.523186283	TraesCS5D02G488300.1	O-methyltransferase-like protein	stop_gained	NULL	NULL
Cadenza1682	chr5D.524249622	TraesCS5D02G488800.2	O-methyltransferase	stop_gained	NULL	NULL
Cadenza1682	chr5D.524249622	TraesCS5D02G488800.1	O-methyltransferase	stop_gained	NULL	NULL
Cadenza1793	chr1B.385165470	TraesCS1B02G211700.1	Cytochrome P450 family protein	splice_acceptor_variant	NULL	NULL
Cadenza1793	chr2D.13605524	TraesCS2D02G035800.1	Cytochrome P450-like protein	stop_gained	NULL	NULL
Cadenza1793	chr3B.116009544	TraesCS3B02G133600.1	Cytochrome P450 family protein	stop_gained	NULL	NULL
Cadenza1793	chr5B.588832210	TraesCS5B02G414400.1	Cytochrome P450	splice_acceptor_variant	NULL	NULL
Cadenza1793	chr5D.522759509	TraesCS5D02G487900.1	Cytochrome P450	stop_gained	NULL	NULL
Cadenza1793	chr7A.65164233	TraesCS7A02G107800.1	Cytochrome P450 family protein	stop_gained	NULL	NULL
Cadenza0227	chr1A.521979254	TraesCS1A02G334700.1	Cytochrome P450	stop_gained	NULL	NULL
Cadenza0227	chr2A.678995679	TraesCS2A02G425200.1	Cytochrome P450	stop_gained	NULL	NULL
Cadenza0227	chr5D.522761619	TraesCS5D02G487900.1	Cytochrome P450	stop_gained	NULL	NULL
*High impact variants screened: transcript ablation, splice acceptor variant, splice donor variant, stop gained, frameshift variant, stop lost, start lost, transcript amplification.
