# Supplementary material for: Discovery of isoflavone phytoalexins in wheat reveals an alternative route to isoflavonoid biosynthesis
Source: Nat Commun. 2023 Nov 1;14:6977. doi: 10.1038/s41467-023-42464-3 (PMC10620232; doi:10.1038/s41467-023-42464-3)
Supplement: Supplementary file 6 — Supplementary Data 3 [file 41467_2023_42464_MOESM6_ESM.xlsx]

## Sheet: Sheet1
Triticum aestivum (subgenome A)
gene name	query id	subject id	% identity	alignment length	mismatches	gap opens	q. start	q. end	s. start	s. end	evalue	bit score
CYP71F53_5D	TraesCS5D02G487900	gnl|ta-IWGSCv2|Chr2A	84.761	899	125	3	1	890	584083532	584082637	0	1002
TaOMT6	TraesCS5D02G488300	gnl|ta-IWGSCv2|Chr1A	87.229	783	97	1	1	783	524222229	524221450	0	960
TaOMT7	TraesCS5D02G488400	gnl|ta-IWGSCv2|Chr1A	87.229	783	97	1	1	783	524222229	524221450	0	960
CYP71C164_5D	TraesCS5D02G488500	gnl|ta-IWGSCv2|Chr3A	86.378	624	85	0	943	1566	37843279	37843902	0	743
TaCHS1	TraesCS5D02G488700	gnl|ta-IWGSCv2|Chr2A	82.394	994	175	0	188	1181	751086990	751087983	0	1004
TaOMT3	TraesCS5D02G488800	gnl|ta-IWGSCv2|Chr4A	78.73	677	142	2	413	1088	623039898	623040573	7.61e-158	565
TaOMT8	TraesCS5D02G488900	gnl|ta-IWGSCv2|Chr7A	78.338	674	146	0	389	1062	491709849	491710522	1.1e-155	558
chi-D1	TraesCS5D02G489000	gnl|ta-IWGSCv2|Chr5A	95.238	441	15	1	256	696	652310816	652310382	0	702
Triticum aestivum (subgenome B)
gene name	query id	subject id	% identity	alignment length	mismatches	gap opens	q. start	q. end	s. start	s. end	evalue	bit score
CYP71F53_5D	TraesCS5D02G487900	gnl|ta-IWGSCv2|Chr2B	86.786	893	112	2	1	890	521490397	521489508	0	1076
TaOMT6	TraesCS5D02G488300	gnl|ta-IWGSCv2|Chr1B	86.59	783	102	1	1	783	585081804	585081025	0	938
TaOMT7	TraesCS5D02G488400	gnl|ta-IWGSCv2|Chr1B	86.59	783	102	1	1	783	585081804	585081025	0	938
CYP71C164_5D	TraesCS5D02G488500	gnl|ta-IWGSCv2|Chr3B	87.5	624	78	0	943	1566	55697645	55698268	0	774
TaCHS1	TraesCS5D02G488700	gnl|ta-IWGSCv2|Chr2B	82.797	994	171	0	188	1181	761090606	761091599	0	1022
TaOMT3	TraesCS5D02G488800	gnl|ta-IWGSCv2|Chr5B	75.912	1042	239	3	42	1077	40785938	40784903	0	746
TaOMT8	TraesCS5D02G488900	gnl|ta-IWGSCv2|Chr5B	77.703	1045	224	2	16	1054	40785940	40784899	0	834
chi-D1	TraesCS5D02G489000	gnl|ta-IWGSCv2|Chr5B	97.506	441	11	0	256	696	659537869	659537429	0	746
Triticum turgidum ssp. dicoccoides (subgenome A)
gene name	query id	subject id	% identity	alignment length	mismatches	gap opens	q. start	q. end	s. start	s. end	evalue	bit score
CYP71F53_5D	TraesCS5D02G487900	gnl|TTdZavitan-V2|Chr2A	84.761	899	125	3	1	890	583306213	583305318	0	1002
TaOMT6	TraesCS5D02G488300	gnl|TTdZavitan-V2|Chr1A	87.356	783	96	1	1	783	537931924	537931145	0	965
TaOMT7	TraesCS5D02G488400	gnl|TTdZavitan-V2|Chr1A	87.356	783	96	1	1	783	537931924	537931145	0	965
CYP71C164_5D	TraesCS5D02G488500	gnl|TTdZavitan-V2|Chr3A	86.058	624	87	0	943	1566	37542818	37543441	0	734
TaCHS1	TraesCS5D02G488700	gnl|TTdZavitan-V2|Chr2A	82.394	994	175	0	188	1181	750493233	750494226	0	1004
TaOMT3	TraesCS5D02G488800	gnl|TTdZavitan-V2|Chr1A	78.319	678	144	3	413	1088	584883411	584884087	4.15e-153	550
TaOMT8	TraesCS5D02G488900	gnl|TTdZavitan-V2|Chr7A	78.487	674	145	0	389	1062	504512042	504511369	6.4e-157	563
chi-D1	TraesCS5D02G489000	gnl|TTdZavitan-V2|Chr5A	95.011	441	16	1	256	696	655290416	655289982	0	698
Triticum turgidum ssp. dicoccoides (subgenome B)
gene name	query id	subject id	% identity	alignment length	mismatches	gap opens	q. start	q. end	s. start	s. end	evalue	bit score
CYP71F53_5D	TraesCS5D02G487900	gnl|TTdZavitan-V2|Chr2B	86.898	893	111	2	1	890	530481420	530480531	0	1080
TaOMT6	TraesCS5D02G488300	gnl|TTdZavitan-V2|Chr1B	86.59	783	102	1	1	783	598910482	598909703	0	938
TaOMT7	TraesCS5D02G488400	gnl|TTdZavitan-V2|Chr1B	86.59	783	102	1	1	783	598910482	598909703	0	938
CYP71C164_5D	TraesCS5D02G488500	gnl|TTdZavitan-V2|Chr3B	87.179	624	80	0	943	1566	55011339	55011962	0	765
TaCHS1	TraesCS5D02G488700	gnl|TTdZavitan-V2|Chr2B	82.897	994	170	0	188	1181	770292607	770293600	0	1027
TaOMT3	TraesCS5D02G488800	gnl|TTdZavitan-V2|Chr5B	75.912	1042	239	3	42	1077	42777241	42776206	0	746
TaOMT8	TraesCS5D02G488900	gnl|TTdZavitan-V2|Chr5B	77.703	1045	224	2	16	1054	42777243	42776202	0	834
chi-D1	TraesCS5D02G489000	gnl|TTdZavitan-V2|Chr5B	97.732	441	10	0	256	696	670905549	670905109	0	751
Triticum turgidum ssp. durum (subgenome A)
gene name	query id	subject id	% identity	alignment length	mismatches	gap opens	q. start	q. end	s. start	s. end	evalue	bit score
CYP71F53_5D	TraesCS5D02G487900	gnl|SvevoV1|chr2A	84.538	899	127	3	1	890	573441018	573440123	0	993
TaOMT6	TraesCS5D02G488300	gnl|SvevoV1|chr1A	87.356	783	96	1	1	783	514170067	514169288	0	965
TaOMT7	TraesCS5D02G488400	gnl|SvevoV1|chr1A	87.356	783	96	1	1	783	514170067	514169288	0	965
CYP71C164_5D	TraesCS5D02G488500	gnl|SvevoV1|chr3A	85.554	623	90	0	943	1565	33123148	33123770	0	719
TaCHS1	TraesCS5D02G488700	gnl|SvevoV1|chr2A	82.193	994	177	0	188	1181	744017142	744018135	0	995
TaOMT3	TraesCS5D02G488800	gnl|SvevoV1|chr4A	78.582	677	143	2	413	1088	617672108	617672783	2.32e-156	561
TaOMT8	TraesCS5D02G488900	gnl|SvevoV1|chr7A	78.487	674	145	0	389	1062	483009747	483010420	6.49e-157	563
chi-D1	TraesCS5D02G489000	gnl|SvevoV1|chr5A	95.238	441	15	1	256	696	609299393	609298959	0	702
Triticum turgidum ssp. durum (subgenome B)
gene name	query id	subject id	% identity	alignment length	mismatches	gap opens	q. start	q. end	s. start	s. end	evalue	bit score
CYP71F53_5D	TraesCS5D02G487900	gnl|SvevoV1|chr2B	86.674	893	113	2	1	890	505434352	505433463	0	1071
TaOMT6	TraesCS5D02G488300	gnl|SvevoV1|chr1B	86.59	783	102	1	1	783	571840614	571839835	0	938
TaOMT7	TraesCS5D02G488400	gnl|SvevoV1|chr1B	86.59	783	102	1	1	783	571840614	571839835	0	938
CYP71C164_5D	TraesCS5D02G488500	gnl|SvevoV1|chr3B	86.699	624	82	1	943	1566	49881859	49882481	0	748
TaCHS1	TraesCS5D02G488700	gnl|SvevoV1|chr2B	82.797	994	171	0	188	1181	738850501	738851494	0	1022
TaOMT3	TraesCS5D02G488800	gnl|SvevoV1|chr5B	75.912	1042	239	3	42	1077	40226608	40225573	0	746
TaOMT8	TraesCS5D02G488900	gnl|SvevoV1|chr5B	77.703	1045	224	2	16	1054	40226610	40225569	0	834
chi-D1	TraesCS5D02G489000	gnl|SvevoV1|chr5B	97.506	441	11	0	256	696	650870215	650869775	0	746
Aegilops tauschii
gene name	query id	subject id	% identity	alignment length	mismatches	gap opens	q. start	q. end	s. start	s. end	evalue	bit score
CYP71F53_5D	TraesCS5D02G487900	gnl|Aet5|Chr5	99.888	892	1	0	1	892	533399306	533398415	0	1605
TaOMT6	TraesCS5D02G488300	gnl|Aet5|Chr5	100	783	0	0	1	783	533869123	533868341	0	1413
TaOMT7	TraesCS5D02G488400	gnl|Aet5|Chr5	99.745	783	2	0	1	783	533869123	533868341	0	1404
CYP71C164_5D	TraesCS5D02G488500	gnl|Aet5|Chr5	100	624	0	0	943	1566	534058079	534057456	0	1126
TaCHS1	TraesCS5D02G488700	gnl|Aet5|Chr5	99.8	1000	0	1	188	1185	534358779	534357780	0	1792
TaOMT3	TraesCS5D02G488800	gnl|Aet5|Chr5	99.852	677	1	0	413	1089	534669887	534670563	0	1217
TaOMT8	TraesCS5D02G488900	gnl|Aet5|Chr5	99.852	674	1	0	389	1062	534680095	534680768	0	1212
chi-D1	TraesCS5D02G489000	gnl|Aet5|Chr5	100	441	0	0	256	696	534753723	534753283	0	796
Aegilops bicornis
gene name	query id	subject id	% identity	alignment length	mismatches	gap opens	q. start	q. end	s. start	s. end	evalue	bit score
CYP71F53_5D	TraesCS5D02G487900	gb|CM038673.1| (chr.5)	98.43	892	14	0	1	892	751460515	751459624	0	1546
TaOMT6	TraesCS5D02G488300	gb|CM038673.1| (chr.5)	98.978	783	7	1	1	783	751598706	751597925	0	1373
TaOMT7	TraesCS5D02G488400	gb|CM038673.1| (chr.5)	98.978	783	7	1	1	783	751598706	751597925	0	1373
CYP71C164_5D	TraesCS5D02G488500	gb|CM038673.1| (chr.5)	99.359	624	4	0	943	1566	752659881	752659258	0	1108
TaCHS1	TraesCS5D02G488700	gb|CM038673.1| (chr.5)	98.801	1001	12	0	188	1188	753593213	753594213	0	1752
TaOMT3	TraesCS5D02G488800	gb|CM038673.1| (chr.5)	98.375	677	9	2	413	1089	753208135	753207461	0	1165
TaOMT8	TraesCS5D02G488900	gb|CM038673.1| (chr.5)	98.22	674	12	0	389	1062	753185348	753184675	0	1162
chi-D1	TraesCS5D02G489000	gb|CM038673.1| (chr.5)	92.998	457	11	1	240	696	753172059	753172494	0	695
Aegilops longissima
gene name	query id	subject id	% identity	alignment length	mismatches	gap opens	q. start	q. end	s. start	s. end	evalue	bit score
CYP71F53_5D	TraesCS5D02G487900	gb|CM038680.1| (chr.5)	98.655	892	12	0	1	892	680949630	680948739	0	1555
TaOMT6	TraesCS5D02G488300	gb|CM038680.1| (chr.5)	98.978	783	8	0	1	783	681152592	681151810	0	1377
TaOMT7	TraesCS5D02G488400	gb|CM038680.1| (chr.5)	98.978	783	8	0	1	783	681152592	681151810	0	1377
CYP71C164_5D	TraesCS5D02G488500	gb|CM038680.1| (chr.5)	99.199	624	5	0	943	1566	681895039	681894416	0	1104
TaCHS1	TraesCS5D02G488700	gb|CM038677.1| (chr.2)	82.394	994	175	0	188	1181	806437873	806438866	0	1004
TaOMT3	TraesCS5D02G488800	gb|CM038680.1| (chr.5)	98.375	677	11	0	413	1089	682373342	682374018	0	1172
TaOMT8	TraesCS5D02G488900	gb|CM038680.1| (chr.5)	98.22	674	12	0	389	1062	682383427	682384100	0	1162
chi-D1	TraesCS5D02G489000	gb|CM038680.1| (chr.5)	93.435	457	9	1	240	696	682409706	682409271	0	704
Aegilops longissima (Avni et al., 2021)
gene name	query id	subject id	% identity	alignment length	mismatches	gap opens	q. start	q. end	s. start	s. end	evalue	bit score
TaCHS1	TraesCS5D02G488700	gnl|AeLongissimaAvni|chr5S	99.201	1001	8	0	188	1188	765299985	765298985	0	1770
Aegilops speltoides
gene name	query id	subject id	% identity	alignment length	mismatches	gap opens	q. start	q. end	s. start	s. end	evalue	bit score
CYP71F53_5D	TraesCS5D02G487900	gb|CM038142.1| (chr.2)	86.742	890	115	1	1	890	401866201	401865315	0	1072
TaOMT6	TraesCS5D02G488300	gb|CM038141.1| (chr.1)	87.101	783	98	1	1	783	409106269	409105490	0	956
TaOMT7	TraesCS5D02G488400	gb|CM038141.1| (chr.1)	87.101	783	98	1	1	783	409106269	409105490	0	956
CYP71C164_5D	TraesCS5D02G488500	gb|CM038143.1| (chr.3)	87.179	624	80	0	943	1566	28185952	28186575	0	765
TaCHS1	TraesCS5D02G488700	gb|CM038142.1| (chr.2)	82.696	994	172	0	188	1181	551594322	551593329	0	1018
TaOMT3	TraesCS5D02G488800	gb|CM038145.1| (chr.5)	78.466	678	144	2	413	1089	514063863	514063187	3.19e-156	558
TaOMT8	TraesCS5D02G488900	gb|CM038143.1| (chr.3)	78.434	677	146	0	386	1062	573977935	573977259	7.31e-158	563
chi-D1	TraesCS5D02G489000	gb|CM038145.1| (chr.5)	96.599	441	15	0	256	696	492269708	492269268	0	728
Aegilops sharonensis
gene name	query id	subject id	% identity	alignment length	mismatches	gap opens	q. start	q. end	s. start	s. end	evalue	bit score
CYP71F53_5D	TraesCS5D02G487900	gb|CM038687.1| (chr.5)	98.655	892	12	0	1	892	654380733	654379842	0	1555
TaOMT6	TraesCS5D02G488300	gb|CM038687.1| (chr.5)	99.106	783	7	0	1	783	654588693	654587911	0	1381
TaOMT7	TraesCS5D02G488400	gb|CM038687.1| (chr.5)	99.106	783	7	0	1	783	654588693	654587911	0	1381
CYP71C164_5D	TraesCS5D02G488500	gb|CM038687.1| (chr.5)	99.199	624	5	0	943	1566	655385938	655385315	0	1104
TaCHS1	TraesCS5D02G488700	gb|CM038687.1| (chr.5)	98.601	1001	14	0	188	1188	655693474	655692474	0	1743
TaOMT3	TraesCS5D02G488800	gb|CM038687.1| (chr.5)	98.671	677	9	0	413	1089	656135552	656136228	0	1181
TaOMT8	TraesCS5D02G488900	gb|CM038687.1| (chr.5)	98.22	674	12	0	389	1062	656145266	656145939	0	1162
chi-D1	TraesCS5D02G489000	gb|CM038687.1| (chr.5)	93.435	457	9	1	240	696	656171527	656171092	0	704
Aegilops searsii
gene name	query id	subject id	% identity	alignment length	mismatches	gap opens	q. start	q. end	s. start	s. end	evalue	bit score
CYP71F53_5D	TraesCS5D02G487900	gb|CM038694.1| (chr.5)	98.767	892	11	0	1	892	599780550	599779659	0	1560
TaOMT6	TraesCS5D02G488300	gb|CM038694.1| (chr.5)	99.234	783	6	0	1	783	600007156	600006374	0	1386
TaOMT7	TraesCS5D02G488400	gb|CM038694.1| (chr.5)	99.234	783	6	0	1	783	600007156	600006374	0	1386
CYP71C164_5D	TraesCS5D02G488500	gb|CM038694.1| (chr.5)	99.359	624	4	0	943	1566	600739745	600739122	0	1108
TaCHS1	TraesCS5D02G488700	gb|CM038694.1| (chr.5)	99.201	1001	7	1	188	1188	601007481	601006482	0	1766
TaOMT3	TraesCS5D02G488800	gb|CM038694.1| (chr.5)	98.966	677	7	0	413	1089	601317361	601316685	0	1190
TaOMT8	TraesCS5D02G488900	gb|CM038694.1| (chr.5)	97.923	674	14	0	389	1062	601304432	601303759	0	1153
chi-D1	TraesCS5D02G489000	gb|CM038694.1| (chr.5)	98.866	441	5	0	256	696	601554274	601553834	0	774
Hordeum vulgare
gene name	query id	subject id	% identity	alignment length	mismatches	gap opens	q. start	q. end	s. start	s. end	evalue	bit score
CYP71F53_5D	TraesCS5D02G487900	gnl|Hv-Morex3|chr2H	84.719	890	133	1	1	890	532205160	532204274	0	991
TaOMT6	TraesCS5D02G488300	gnl|Hv-Morex3|chr1H	85.696	783	109	1	1	783	478596572	478597351	0	906
TaOMT7	TraesCS5D02G488400	gnl|Hv-Morex3|chr1H	85.696	783	109	1	1	783	478596572	478597351	0	906
CYP71C164_5D	TraesCS5D02G488500	gnl|Hv-Morex3|chr3H	87.019	624	81	0	943	1566	20872135	20872758	0	761
TaCHS1	TraesCS5D02G488700	gnl|Hv-Morex3|chr2H	82.596	994	173	0	188	1181	641098620	641097627	0	1013
TaOMT3	TraesCS5D02G488800	gnl|Hv-Morex3|chr7H	72.281	1039	262	11	39	1056	622845926	622846959	1.7e-153	550
TaOMT8	TraesCS5D02G488900	gnl|Hv-Morex3|chr7H	72.015	1047	273	7	19	1046	622845931	622846976	3.89e-155	554
chi-D1	TraesCS5D02G489000	gnl|Hv-Morex3|chr5H	95.465	441	20	0	256	696	562256035	562255595	0	706
Brachypodium distachyon
gene name	query id	subject id	% identity	alignment length	mismatches	gap opens	q. start	q. end	s. start	s. end	evalue	bit score
CYP71F53_5D	TraesCS5D02G487900	jgi|Bd5	76.13	909	195	7	1	892	24224954	24224051	0	650
TaOMT6	TraesCS5D02G488300	jgi|Bd2	87.74	783	93	1	1	783	17449281	17450060	0	978
TaOMT7	TraesCS5D02G488400	jgi|Bd2	87.74	783	93	1	1	783	17449281	17450060	0	978
CYP71C164_5D	TraesCS5D02G488500	jgi|Bd1	80.74	623	120	0	943	1565	24243056	24243678	8e-165	583
TaCHS1	TraesCS5D02G488700	jgi|Bd4	81.05	992	188	0	190	1181	18334476	18335467	0	942
TaOMT3	TraesCS5D02G488800	jgi|Bd1	75.52	674	165	0	416	1089	11839416	11838743	2e-131	472
TaOMT8	TraesCS5D02G488900	jgi|Bd3	77.58	678	150	2	386	1062	14712516	14713192	3e-149	531
chi-D1	TraesCS5D02G489000	jgi|Bd1	92.22	257	20	0	1	257	2566012	2566268	3e-102	374
