# Supplementary material for: Discovery of isoflavone phytoalexins in wheat reveals an alternative route to isoflavonoid biosynthesis
Source: Nat Commun. 2023 Nov 1;14:6977. doi: 10.1038/s41467-023-42464-3 (PMC10620232; doi:10.1038/s41467-023-42464-3)
Supplement: Supplementary file 8 — Source Data [file 41467_2023_42464_MOESM8_ESM.xlsx]

## Sheet: Fig.1b
Sample	Triticein peak area	Digitoxin (IS) peak area	Triticein/digitoxin ratio	Normalized to 1	Average	Std. error	t-test
Wheat_MeJA_treatment_1	2.26744e+08	1.01255e+08	2.23935	24.6328	22.7283	1.55615	0.000157639
Wheat_MeJA_treatment_2	2.51525e+08	1.40844e+08	1.78584	19.6443
Wheat_MeJA_treatment_3	3.19203e+08	1.46866e+08	2.17343	23.9078
Wheat_water_treatment_1	4.55968e+07	3.58097e+08	0.127331	1.40064	1.00416	0.198571
Wheat_water_treatment_2	2.73945e+07	3.64953e+08	0.0750632	0.825696
Wheat_water_treatment_3	2.47753e+07	3.4667e+08	0.0714666	0.786132

## Sheet: Fig.1c
Sample	Digitoxin (IS) peak area	Triticein peak area	Triticein/digitoxin ratio	Normalized to 1	Average	Std. error	t-test
Day7_Control_Leaf1	3.95839e+09	3.12023e+08	0.0788257	1.96276	1.00191	0.43219	0.000146909
Day7_Control_Leaf2	4.39504e+09	3.42826e+07	0.0078003	0.194227
Day7_Control_Leaf3	3.9758e+09	5.64312e+07	0.0141937	0.353422
Day7_Control_Leaf4	3.82515e+09	2.30005e+08	0.0601296	1.49723
Day7_Fusarium_Leaf1	3.54196e+09	5.30078e+09	1.49657	37.2645	28.0538	3.1601
Day7_Fusarium_Leaf2	3.73039e+09	3.46613e+09	0.929161	23.1361
Day7_Fusarium_Leaf3	3.52252e+09	3.53851e+09	1.00454	25.013
Day7_Fusarium_Leaf4	3.54032e+09	3.81068e+09	1.07637	26.8015
Day14_Control_Leaf1	3.71844e+09	5.8917e+08	0.158445	0.63695	0.999202	0.47769	1.21165e-07
Day14_Control_Leaf2	3.92541e+09	8.40794e+08	0.214192	0.861054
Day14_Control_Leaf3	4.01032e+09	2.3534e+09	0.586835	2.35908
Day14_Control_Leaf4	3.52964e+09	1.22686e+08	0.0347589	0.139731
Day14_Fusarium_Leaf1	1.95637e+09	1.47731e+10	7.55131	30.3563	32.2554	0.983231
Day14_Fusarium_Leaf2	1.3881e+09	1.16943e+10	8.42465	33.8671
Day14_Fusarium_Leaf3	1.55147e+09	1.31356e+10	8.46655	34.0355
Day14_Fusarium_Leaf4	1.74642e+09	1.33644e+10	7.65244	30.7628

## Sheet: Fig.1d
TaCHS1
Sample	Target	Ct mean		Sample	Target	Ct mean	del Ct	RQ	RQ-normalized to 1	Average	Std.err	t-test
7DL control 1	CHS	35.0404		7DL control 1	tubb	20.7585	14.2819	1	0.518509	1	0.344797	0.0171614
7DL control 2	CHS	33.3989		7DL control 2	tubb	20.7342	12.6647	3.21744	1.66827
7DL control 3	CHS	34.368		7DL control 3	tubb	20.7094	13.6586	1.56838	0.813219
7DL fusarium 1	CHS	26.2161		7DL fusarium 1	tubb	20.3492	5.86696	435.984	226.061	186.813	47.3281
7DL fusarium 2	CHS	26.3194		7DL fusarium 2	tubb	20.5429	5.77652	466.306	241.784
7DL fusarium 3	CHS	27.095		7DL fusarium 3	tubb	19.9977	7.09734	178.575	92.5927
3DL control1	CHS	33.3225		3DL control1	tubb	21.2548	12.0677	4.97825	2.58127	1.10247	0.749826	0.0732157
3DL control2	CHS	35.2871		3DL control2	tubb	21.1524	14.1348	1.11647	0.5789
3DL control3	CHS	37.2742		3DL control4	tubb	21.2438	16.0304	0.283963	0.147237
3DL fusarium1	CHS	29.9688		3DL fusarium1	tubb	20.4224	9.54642	30.5432	15.8369	11.2513	4.13627
3DL fusarium2	CHS	29.2366		3DL fusarium3	tubb	19.6185	9.61808	28.7773	14.9213
3DL fusarium3	CHS	33.0738		3DL fusarium4	tubb	21.2127	11.8611	5.77745	2.99566
chi-D1
Sample	Target	Ct mean		Sample	Target	Ct mean	del Ct	RQ	RQ-normalized to 1	Average	Std.err	t-test
7DL control 1	chi-D1	27.5277		7DL control 1	tubb	21.1957	6.33201	1	1.47074	1	0.248279	0.789311
7DL control 2	chi-D1	28.1586		7DL control 2	tubb	21.0758	7.08289	0.612945	0.901484
7DL control 3	chi-D1	28.3392		7DL control 3	tubb	20.7386	7.6006	0.426842	0.627775
7DL fusarium 1	chi-D1	28.0441		7DL fusarium 1	tubb	20.923	7.12108	0.589531	0.867048	1.08022	0.13122
7DL fusarium 2	chi-D1	27.6265		7DL fusarium 2	tubb	21.1333	6.49323	0.897082	1.31938
7DL fusarium 3	chi-D1	27.1055		7DL fusarium 3	tubb	20.3741	6.73139	0.716813	1.05425
3DL control1	chi-D1	30.3419		3DL control1	tubb	22.8894	7.45246	0.576371	0.847692	0.574279	0.136975	0.929773
3DL control2	chi-D1	30.1361		3DL control3	tubb	21.8532	8.28286	0.307622	0.452433
3DL control3	chi-D1	29.6256		3DL control4	tubb	21.3167	8.30887	0.287415	0.422713
3DL fusarium1	chi-D1	31.4117		3DL fusarium2	tubb	22.3258	9.08587	0.193053	0.283931
3DL fusarium2	chi-D1	29.7166		3DL fusarium3	tubb	22.2441	7.47249	0.534955	0.786781
3DL fusarium3	chi-D1	28.3106		3DL fusarium4	tubb	20.642	7.66852	0.405016	0.595674
TaOMT3
Sample	Target	Ct mean		Sample	Target	Ct mean	del Ct	RQ	RQ-normalized to 1	Average	Std.err	t-test
7DL control 1	OMT3	29.5899		7DL control 1	tubb	20.7585	8.83141	1	0.667248	1	0.199187	0.00361992
7DL control 2	OMT3	28.9473		7DL control 2	tubb	20.7342	8.21309	1.46375	0.976685
7DL control 3	OMT3	28.3892		7DL control 3	tubb	20.7094	7.67979	2.03233	1.35607
7DL fusarium 1	OMT3	24.7067		7DL fusarium 1	tubb	20.3492	4.35758	15.3421	10.237	12.0323	1.79294
7DL fusarium 2	OMT3	24.2546		7DL fusarium 2	tubb	20.5429	3.71176	23.4068	15.6182
7DL fusarium 3	OMT3	24.2912		7DL fusarium 3	tubb	19.9977	4.29351	15.3493	10.2418
3DL control1	OMT3	31.1592		3DL control1	tubb	21.2548	9.90438	0.543149	0.362415	0.162058	0.103593	0.169334
3DL control2	OMT3	32.9956		3DL control2	tubb	21.1524	11.8432	0.161216	0.107571
3DL control3	OMT3	35.1064		3DL control4	tubb	20.3551	14.7513	0.0242619	0.0161887
3DL fusarium1	OMT3	28.5804		3DL fusarium1	tubb	20.3551	8.22536	1.39237	0.929054	0.890467	0.422472
3DL fusarium2	OMT3	27.7023		3DL fusarium3	tubb	20.3551	7.34724	2.40114	1.60215
3DL fusarium3	OMT3	31.6278		3DL fusarium4	tubb	20.3551	11.2728	0.210107	0.140194
TaOMT6
Sample	Target	Ct mean		Sample	Target	Ct mean	del Ct	RQ	RQ-normalized to 1	Average	Std.err	t-test
7DL control 1	OMT6	31.2297		7DL control 1	tubb	20.7585	10.4712	1	0.643478	1	0.298248	0.0365874
7DL control 2	OMT6	30.9242		7DL control 2	tubb	20.7342	10.19	1.18746	0.764106
7DL control 3	OMT6	29.7116		7DL control 3	tubb	20.7094	9.00225	2.4747	1.59242
7DL fusarium 1	OMT6	26.9326		7DL fusarium 1	tubb	20.3492	6.5834	10.6646	6.86241	17.0164	5.17531
7DL fusarium 2	OMT6	25.4092		7DL fusarium 2	tubb	20.5429	4.86633	31.6314	20.3541
7DL fusarium 3	OMT6	24.5116		7DL fusarium 3	tubb	19.9977	4.5139	37.037	23.8325
3DL control1	OMT6	30.341		3DL control1	tubb	21.2548	9.08615	2.49684	1.60666	0.647067	0.481206	0.0874551
3DL control2	OMT6	33.3454		3DL control2	tubb	21.1524	12.193	0.358982	0.230997
3DL control3	OMT6	34.7464		3DL control4	tubb	21.2438	13.5025	0.160911	0.103543
3DL fusarium1	OMT6	28.9785		3DL fusarium1	tubb	20.4224	8.5561	3.16105	2.03407	2.16428	0.471543
3DL fusarium2	OMT6	27.3832		3DL fusarium3	tubb	19.6185	7.76469	4.72168	3.0383
3DL fusarium3	OMT6	30.4897		3DL fusarium4	tubb	21.2127	9.27703	2.20749	1.42047
TaOMT8
Sample	Target	Ct mean		Sample	Target	Ct mean	del Ct	RQ	RQ-normalized to 1	Average	Std.err	t-test
7DL control 1	OMT8	32.5683		7DL control 1	tubb	20.7585	11.8098	1	0.87216	1	0.361223	0.0221488
7DL control 2	OMT8	33.5101		7DL control 2	tubb	20.7342	12.7759	0.513824	0.448137
7DL control 3	OMT8	31.5637		7DL control 3	tubb	20.7094	10.8543	1.92591	1.6797
7DL fusarium 1	OMT8	29.4435		7DL fusarium 1	tubb	20.3492	9.09435	6.36314	5.54968	8.77626	2.11121
7DL fusarium 2	OMT8	29.1126		7DL fusarium 2	tubb	20.5429	8.56977	9.208	8.03085
7DL fusarium 3	OMT8	27.8609		7DL fusarium 3	tubb	19.9977	7.8632	14.6169	12.7483
3DL control1	OMT8	36.2318		3DL control1	tubb	21.2548	14.977	0.115615	0.100835	0.297986	0.235902	0.827004
3DL control2	OMT8	38.1293		3DL control2	tubb	21.1524	16.9769	0.0290649	0.0253493
3DL control3	OMT8	32.3243		3DL control3	tubb	20.3551	11.9692	0.880312	0.767773
3DL fusarium1	OMT8	33.1643		3DL fusarium1	tubb	20.4224	12.7419	0.518803	0.452479	0.365082	0.164572
3DL fusarium2	OMT8	31.9079		3DL fusarium3	tubb	19.6185	12.2894	0.683588	0.596199
3DL fusarium3	OMT8	37.3097		3DL fusarium4	tubb	21.2127	16.097	0.0533942	0.0465683
CYP71C
Sample	Target	Ct mean		Sample	Target	Ct mean	del Ct	RQ	RQ-normalized to 1	Average	Std.err	t-test
7DL control 1	CYP71C	25.1503		7DL control 1	tubb	20.7585	4.39186	1	1.37759	1	0.306361	0.0420399
7DL control 2	CYP71C	27.1416		7DL control 2	tubb	20.7342	6.4074	0.285502	0.393303
7DL control 3	CYP71C	25.2762		7DL control 3	tubb	20.7094	4.56679	0.892222	1.22911
7DL fusarium 1	CYP71C	23.9088		7DL fusarium 1	tubb	20.3492	3.55962	1.60113	2.2057	2.9935	0.602761
7DL fusarium 2	CYP71C	23.1082		7DL fusarium 2	tubb	20.5429	2.56531	3.03259	4.17764
7DL fusarium 3	CYP71C	23.2307		7DL fusarium 3	tubb	19.9977	3.23305	1.88529	2.59715
3DL control1	CYP71C	29.3942		3DL control1	tubb	21.2548	8.13938	0.103299	0.142303	0.155466	0.0413927	0.336127
3DL control2	CYP71C	29.9891		3DL control2	tubb	21.1524	8.83668	0.0662506	0.0912658
3DL control3	CYP71C	28.5879		3DL control4	tubb	21.2438	7.34402	0.169013	0.23283
3DL fusarium1	CYP71C	24.7586		3DL fusarium1	tubb	20.4224	4.33615	0.997014	1.37347	0.588768	0.394567
3DL fusarium2	CYP71C	26.4386		3DL fusarium3	tubb	19.6185	6.82015	0.195073	0.26873
3DL fusarium3	CYP71C	29.565		3DL fusarium4	tubb	21.2127	8.35232	0.0900861	0.124101
CYP71F
Sample	Target	Ct mean		Sample	Target	Ct mean	del Ct	RQ	RQ-normalized to 1	Average	Std.err	t-test
7DL control 1	CYP71F	29.1749		7DL control 1	tubb	20.7585	8.41646	1	1.21925	1	0.12391	0.00995799
7DL control 2	CYP71F	29.7928		7DL control 2	tubb	20.7342	9.05855	0.648213	0.790334
7DL control 3	CYP71F	29.4304		7DL control 3	tubb	20.7094	8.72101	0.812316	0.990416
7DL fusarium 1	CYP71F	25.2015		7DL fusarium 1	tubb	20.3492	4.85233	10.7418	13.0969	14.4174	2.90807
7DL fusarium 2	CYP71F	24.7844		7DL fusarium 2	tubb	20.5429	4.24157	16.3897	19.9831
7DL fusarium 3	CYP71F	25.1945		7DL fusarium 3	tubb	19.9977	5.19681	8.34313	10.1723
3DL control1	CYP71F	31.7958		3DL control1	tubb	21.2548	10.541	0.246544	0.300599	0.216805	0.0548508	0.146817
3DL control2	CYP71F	33.1305		3DL control2	tubb	21.1524	11.9781	0.0931648	0.113591
3DL control3	CYP71F	32.142		3DL control4	tubb	21.2438	10.8982	0.193746	0.236225
3DL fusarium1	CYP71F	28.5888		3DL fusarium1	tubb	20.4224	8.16634	1.15991	1.41422	0.837907	0.341329
3DL fusarium2	CYP71F	28.4416		3DL fusarium3	tubb	19.6185	8.82308	0.710792	0.866632
3DL fusarium3	CYP71F	32.1294		3DL fusarium4	tubb	21.2127	10.9167	0.190993	0.232869

## Sheet: Fig.4b
Image analyzed	PDB media	PDB media+acetone	PDB media+acetone+triticein
Image 1	0.387597	0.183575	0.057143
Image 2	0.376	0.168067	0.093264
Image 3	0.313953	0.177419	0.055556
Image 4	0.323529	0.112903	0.083333
Image 5	0.35	0.14876	0.040541
Image 6	0.387097	0.145455	0.076923
Image 7	0.306667	0.157895	0.027778
Median	0.35	0.157895	0.057143

## Sheet: Fig.4c
PDB media	PDB media+acetone	PDB media+acetone+triticein
76.9205	41.1717	46.5799
32.4981	38.9746	24.0923
46.4656	57.9137	18.497
19.5332	31.946	44.2382
37.9742	72.7355	15.0439
9.18712	25.624	9.18712
71.8149	34.4778	9.12897
28.7482	39.3279	19.8241
123.338	34.4329	29.0693
119.544	34.9932	40.6596
88.386	27.3636	35.1887
60.8198	38.5153	35.7765
38.7885	19.1755	19.4043
111.997	26.6578	17.3775
86.1222	35.1676	29.4652
48.6126	56.0224	28.8931
52.2862	34.7103	18.6404
35.7782	36.7249	22.7707
52.6674	26.1536	15.246
49.2744	15.7274	26.4612
60.097	36.8814	15.5229
61.78	26.1555	18.2866
70.6504	38.5116	12.5654
42.3184	57.8761	32.3854
52.0743	46.1698	15.5144
81.2164	28.5437	31.6663
46.4232	50.7493	26.604
42.6349	32.1829	26.1458
41.6996	20.9092	20.5925
69.3745	32.7161	49.5203
89.6957	56.4222	15.4628
43.1483	16.8709	26.5627
38.0057	22.0435	25.0087
47.5707	36.7376	25.624
68.2049	25.3167	9.85817
62.8492	36.8456	30.6977
44.7297	45.0336	33.447
47.7073	25.1308	30.0645
33.8069	72.3856	25.9492
19.9179	29.1986	26.1078
37.6715	47.7227	20.7686
75.5203	49.7681	23.2053
20.9359	37.3172	14.776
75.5722	65.4638	16.3906
49.8936	93.6127	16.0043
44.0768	14.6766	13.8937
16.2295	32.915	53.2325
62.9871	44.6511	26.3615
79.9254	55.1093	17.0592
23.9511	29.1746	35.6024
39.8159	31.514	23.5558
50.8187	54.6537	37.4595
71.9234	21.3813	37.7517
49.202	35.7076	24.0702
55.2674	11.5957	25.013
17.7327	44.7919	22.6159
96.5719	35.2869	20.5423
80.0183	17.2455	33.86
20.8964	18.6475	24.811
64.0768	20.3084	17.0202
70.4209	24.4488	31.306
23.861	18.9239	8.772
87.3192	36.2871	21.0741
54.4504	46.5757	14.5307
116.884	31.59	14.3926
46.2865	12.3085	29.3984
62.9454	26.3362	6.52694
44.2191	35.4278	36.9982
105.41	52.4396	14.4572
69.7671	20.0776	14.3741
44.3507	30.2883	21.9145
95.7043	38.767	10.4482
68.7882	14.0177	23.8284
50.0845	21.2126	21.2536
51.1543	43.5921	36.2652
23.2701	36.7376	24.0957
77.0439	51.3343	28.4104
77.7236	28.8722	34.3323
87.2806	44.895	20.1537
52.5686	29.6464	40.9301
57.6419	43.7354	29.4646
41.5821	40.9595	24.0298
80.9417	53.8646	33.0881
79.9776	22.1832	39.3666
38.529	36.3295	15.7274
88.4247	26.1994	30.6214
96.8922	19.1963	21.5957
91.8006	42.5286	36.2242
33.5726	25.7172	39.8916
64.6451	15.6935	31.2893
92.6828	26.4774	59.1084
103.267	35.3488	43.0192
25.6299	58.2502	9.48655
47.4951	58.0695	32.4875
37.6352	23.0358	14.1689
84.7185	59.8849	17.1759
47.6409	66.9962	20.413
44.8056	32.9109	11.8792
75.5242	70.1842	16.2929
34.4149	18.5828	21.1749
70.461	40.81	12.2652
24.9608	35.0707	12.2652
72.2665	55.491	34.8825
54.4838	27.3675	16.1286
75.2592	39.0905	46.0462
83.1542	49.1861	13.5444
50.0616	32.915	47.0368
43.5794	38.1962	38.8877
61.3311	45.3622	23.4369
56.0069	15.3418	20.6093
66.2171	38.2561	20.071
35.1373	41.8265	27.3783
15.7274	43.7052	20.8006
47.0939	26.0465	22.3851
49.6154	32.44	24.0214
47.7962	17.7327	15.6681
76.2698	36.5229	19.099
85.6401	32.4125	11.2696
38.5988	36.2304	42.3601
78.9839	47.0664	21.2126
80.6225	40.6692	15.6935
56.9691	17.665	32.8001
67.1953	48.5286	37.6999
63.037	47.259	22.3183
84.4815	34.7455	23.4534
58.2541	30.444	16.9129
86.7734	24.1695	37.8355
82.0323	25.3313	17.0904
61.4815	47.0394	37.6645
38.8627	22.23	37.0731
83.0801	69.66	21.0803
48.3501	22.7801	37.6397
54.6151	36.0778	27.2895
43.6399	17.0826	36.6941
68.6358	58.2434	32.0585
62.4526	59.5907	45.912
51.5423	36.8967	24.8736
35.8453	44.9086	12.9412
50.0065	22.6159	35.6435
36.963	35.9007	25.411
44.7021	40.1098	36.8155
57.1293	36.0462	31.7958
38.9704	40.0025	27.1094
28.6215	24.9234	23.3173
41.4778	30.7875	13.9415
41.4066	28.0734	35.7016
29.6115	10.6376	19.3207
78.8808	10.2163	47.1712
48.0075	17.0358	16.7442
60.0641	49.6777	33.3227
64.9205	64.5	50.7723
49.8473	14.776	12.0018
38.8192	29.0476	24.044
32.9448	13.9702	10.8483
47.3732	12.5548	37.1699
39.948	33.0535	31.7162
36.7397	28.3988	12.3948
55.4915	21.5611	38.8899
60.3167	47.7659	10.6251
33.8111	35.5195	10.3843
74.3557	29.2864	17.0592
25.6262	27.907	32.6035
44.3689	33.301	22.9025
19.5871	40.5108	10.6376
29.9394	75.0734	20.4651
18.0231	64.2933	14.8927
54.6538	37.6576	24.6008
29.8977	27.3072	45.1315
14.0841	48.0485	22.194
80.517	32.9675	17.1526
45.1323	32.5954	48.3824
65.7896	21.6966	38.6051
39.6127	17.5212	11.8792
47.0392	23.0589	21.3813
33.4275	13.6618	24.2028
19.7918	17.5288	17.7552
39.6133	9.81757	26.6479
17.2104	31.4513	19.3791
48.0878	21.3941	19.5592
9.41612	27.7683	50.539
42.3406	30.3529	36.6941
90.7523	41.0283	27.8831
17.4603	13.2415	32.1031
78.487	17.0982	39.1864
57.7943	24.3397	15.8958
42.2301	44.034	23.38
79.5961	13.9415	32.1829
44.5715	38.4341	23.2715
42.7226	35.7867	14.337
58.4795	15.0439	14.337
15.6935	33.5651	18.4393
31.776	16.5201	25.2998
30.6168	12.9412	18.2242
62.4113	17.8848	24.0107
50.63	37.2808	36.0838
55.6861	19.4566	26.837
43.4215	41.8334	18.2579
43.0759	21.6116	11.868
64.3505	15.6935	38.0399
38.4509	48.889	24.768
37.8998	21.7701	10.6376
47.207	51.9416	15.4886
44.063	13.9952	17.6348
18.6039	43.4006	16.5201
36.748	20.2402	10.9703
90.2432	62.9745	16.6405
24.6841	66.8001	15.5999
51.4037	21.6043	18.5258
31.8831	19.7028	25.1759
84.5904	12.4055	21.672
59.7326	20.2887	22.212
52.3666	33.5547	33.3649
29.6503	18.1262	33.5821
60.1647	30.8782	10.7373
104.305	30.7226	25.3891
47.0035	37.8827	38.6759
54.6715	11.0429	21.0551
85.3637	20.8773	37.6256
51.2278	25.7069	14.6675
90.5702	31.1831	46.0372
55.5816	16.9025	50.3794
63.696	45.8282	26.2531
51.1401	20.8006	16.0043
135.927	20.413	37.5132
48.5183	24.3397	22.4978
37.8342	20.6544	20.8006
53.2278	34.9339	24.258
50.2059	37.961	16.1203
48.8402	42.0272	28.6089
53.9961	24.4488	10.0189
103.948	13.714	17.1837
65.5886	34.203	33.3436
78.0984	7.51307	11.1389
68.5511	20.3608	19.8241
36.0847	8.8325	16.0043
73.0145	27.1575	19.4238
81.3062	13.4259	27.1915
67.2292	51.5309	16.512
48.9249	19.2794	25.7389
78.1454	12.7443	19.9379
85.6782	20.124	22.5903
56.4424	35.2751	28.3847
49.2861	38.1108	27.4258
73.4947	50.8919	12.9412
49.974	29.3614	36.2524
44.2886	28.384	34.0845
32.0272	13.216	45.6679
32.8678	29.5159	30.9572
16.4028	11.3285	36.5151
62.522	40.726	18.9785
42.195	25.8824	17.6122
55.5773	33.16	29.4165
66.1915	38.4744	42.2525
40.0792	24.252	7.388
31.0271	22.6688	30.7746
48.9127	39.7353	27.8305
58.4951	45.4255	18.4177
46.4497	38.5464	17.8822
31.0697	39.4467	25.8
43.6007	49.6349	20.5495
26.4693	50.1393	28.0362
65.6262	58.9709	19.2655
12.8172	35.0142	13.216
69.7884	29.5985	20.0346
80.066	39.9256
72.2484
53.6496
31.8871
37.0944
41.179
52.6026
29.8879
50.2387
21.4854
39.7897
18.2907
85.9166
22.827
41.5529
38.838
41.797
41.2775
66.3169
51.5673
27.6956
52.6284
35.1257
37.9534
26.1177
89.548
38.9956
83.1517
62.1253
92.5312
13.5738
11.5957
67.8078
65.3124
60.9118
60.1472
88.5991
71.67
49.1264
114.279
102.294
15.5229
66.2237
91.4447
37.8312
87.6535
69.7663
64.6165
98.6683
48.5391
43.1331
61.327
61.6136
80.3411
35.582
55.249
32.2687
43.57
69.1359
114.426
22.2391
50.712
91.4175
15.1848
49.5939
38.0673
84.7456
90.1963
76.7605
57.5367
50.4521
59.5045
70.2321
67.819
35.3236
43.4746
40.4607
42.5117
69.0874
54.4527
75.8635
105.947
40.7867
91.0285
52.1413
32.5111
45.0795
50.1803
60.9596
41.7227
66.4437
27.2883
56.8343
87.7993
26.4283
54.4999
24.003
93.0479
55.4172
56.4558
38.2141
53.7796
78.5871
45.5531
40.9481
51.1146
57.8486
124.316
73.8901
74.5067
70.9917
103.873
59.1003
25.0151
63.7226
100.289
34.7224
29.3514
29.2332
88.5826
85.7635
63.5643
95.3438
16.0043
32.9814
63.0773
33.2301
81.7675
42.4157
37.5465
7.74
37.4447
51.5732
90.1074
65.2565
68.3182
55.3187
93.0415
52.9674
68.0503
91.3218
40.3824
34.1445
46.0502
72.1125
85.2768
73.5643
24.9638
37.2745
29.3255
59.3009
32.061
67.503
38.5049
76.9797
75.422
45.1773
34.8869
56.9209
40.8536
46.7398
45.1423
122.984

## Sheet: Fig.4d, Fig. S23
									S. auerus (MRSA)																		S. aureus (MSSA)																		E. coli (NR698)
				mean									std. error									mean									std. error									mean									std. error
	time	0µM	1µM	2.5µM	5µM	10µM	25µM	50µM		time	0µM	1µM	2.5µM	5µM	10µM	25µM	50µM		time	0µM	1µM	2.5µM	5µM	10µM	25µM	50µM		time	0µM	1µM	2.5µM	5µM	10µM	25µM	50µM		time	0µM	1µM	2.5µM	5µM	10µM	25µM	50µM		time	0µM	1µM	2.5µM
	0	0.03	0.04	0.037	0.0363333	0.0403333	0.0576667	0.268333		0	0.00408248	0.00163299	0.000816497	0.00145297	0.00296273	0.00817177	0.151139		0	0.0306667	0.029	0.0356667	0.027	0.0443333	0.0533333	0.114667		0	0.000881917	0	0.00617342	0.00208167	0.005696	0.00554777	0.0156241		0	0.034	0.031	0.0205	0.0223333	0.0745	0.0633333	0.0803333		0	0.00163299	0.0011547	0.0102062
	0.5	0.035	0.044	0.0363333	0.0363333	0.041	0.0543333	0.198333		0.5	0.00244949	0.00321455	0.00272845	0.00202759	0.00321455	0.00296273	0.0685209		0.5	0.0323333	0.0286667	0.0243333	0.026	0.049	0.0546667	0.109667		0.5	0.00145297	0.000333333	0.00466667	0.00152753	0.00776745	0.00491031	0.0138604		0.5	0.038	0.0326667	0.0263333	0.05	0.039	0.0726667	0.0836667		0.5	0.00163299	0.00176383	0.00554777
	1	0.045	0.0583333	0.0436667	0.0446667	0.051	0.0643333	0.252333		1	0.00326599	0.00933333	0.002848	0.00185592	0.00360555	0.00296273	0.113211		1	0.0566667	0.0313333	0.0333333	0.028	0.0803333	0.0576667	0.115		1	0.0112151	0.00133333	0.00959745	0.0011547	0.0224227	0.00578312	0.015		1	0.0485	0.0413333	0.041	0.095	0.048	0.083	0.096		1	0.00122474	0.00176383	0.00326599
	1.5		0.091	0.0703333	0.0616667	0.0733333	0.0876667	0.339333		1.5		0.0200083	0.00845248	0.00218581	0.0024037	0.00202759	0.185514		1.5	0.0433333	0.0336667	0.0256667	0.0313333	0.0886667	0.0606667	0.123		1.5	0.00935117	0.00145297	0.00120185	0.00166667	0.0512066	0.00578312	0.017		1.5	0.071	0.058	0.058	0.067	0.072	0.105667	0.119333		1.5	0.00734847	0.00208167	0.000816497
	2	0.0905	0.116	0.0923333	0.0953333	0.113	0.119333	0.176		2	0.0142887	0.0130639	0.0104775	0.00811035	0.00493288	0.00808977	0.0249466		2	0.0353333	0.034	0.026	0.0293333	0.0393333	0.0556667	0.108333		2	0.00145297	0.00057735	0.00416333	0.00185592	0.00145297	0.00491031	0.0136667		2	0.097	0.097	0.109	0.179667	0.112	0.139667	0.148333		2	0.00493288	0.00305505	0.00734847
	2.5	0.1355	0.145667	0.115333	0.120333	0.151	0.162	0.227667		2.5	0.00449073	0.00841295	0.00635959	0.00440959	0.00680686	0.00737111	0.0288983		2.5	0.046	0.0406667	0.0273333	0.0286667	0.039	0.0556667	0.109		2.5	0.00208167	0.000333333	0.00466667	0.00120185	0.00173205	0.00491031	0.013		2.5	0.182333	0.176333	0.202	0.242	0.187667	0.153333	0.114333		2.5	0.0149481	0.0208513	0.00472582
	3	0.212	0.263333	0.179333	0.164	0.218333	0.236667	0.292667		3	0.00326599	0.0212158	0.0219874	0.00945163	0.00328295	0.00185592	0.0316351		3	0.068	0.0473333	0.028	0.027	0.0383333	0.0543333	0.109333		3	0.00493288	0.00120185	0.00458258	0.001	0.00202759	0.00548736	0.0136667		3	0.278	0.262667	0.288	0.284	0.211333	0.093	0.087		3	0.00351188	0.0202512	0.00873689
	3.5	0.316	0.290333	0.258333	0.220667	0.285333	0.311	0.367667		3.5	0.0130639	0.0315718	0.0161898	0.0349778	0.0101708	0.00450925	0.0401345		3.5	0.112	0.057	0.028	0.0273333	0.038	0.0553333	0.110667		3.5	0.0113578	0.00264575	0.00472582	0.000881917	0.00173205	0.00548736	0.0139084		3.5	0.448667	0.397	0.377667	0.3205	0.248333	0.0776667	0.0853333		3.5	0.0253333	0.038527	0.034469
	4	0.4205	0.386	0.332	0.305333	0.337333	0.366	0.448333		4	0.0289856	0.0181751	0.0457056	0.043129	0.0198858	0.00665833	0.0468057		4	0.155	0.0836667	0.0256667	0.026	0.0363333	0.0543333	0.110333		4	0.0128582	0.0267665	0.00466667	0.00152753	0.00202759	0.00520683	0.013776		4	0.652333	0.667667	0.683	0.422	0.289333	0.0743333	0.085		4	0.00384419	0.0160243	0.0168028
	4.5	0.4815	0.436667	0.368667	0.345667	0.397667	0.426333	0.521333		4.5	0.0281691	0.03697	0.0299462	0.0328853	0.00982061	0.0121701	0.0515148		4.5	0.208	0.052	0.024	0.0256667	0.0353333	0.0543333	0.112		4.5	0.0103923	0.00208167	0.00472582	0.00120185	0.00260342	0.00548736	0.0147309		4.5	0.74	0.707667	0.763667	0.44	0.317667	0.0766667	0.0853333		4.5	0.016563	0.0228352	0.0309318
	5	0.588	0.464667	0.427667	0.396	0.399333	0.446667	0.573667		5	0.0308923	0.0332282	0.0156241	0.0141067	0.0108372	0.00290593	0.0562564		5	0.262	0.05	0.0226667	0.0236667	0.0353333	0.0536667	0.110667		5	0.0178979	0.00152753	0.00448454	0.00218581	0.00202759	0.00548736	0.0140752		5	0.83	0.756	0.817333	0.530667	0.349	0.08	0.086		5	0.0581034	0.0268887	0.0303443
	5.5	0.62	0.505	0.462	0.430333	0.409667	0.462667	0.594333		5.5	0.0349619	0.0267644	0.0193132	0.00463081	0.0103333	0.000881917	0.0581502		5.5	0.411	0.0463333	0.0223333	0.0223333	0.0343333	0.0533333	0.111333		5.5	0.0190351	0.0024037	0.00425572	0.0031798	0.00260342	0.00520683	0.0138604		5.5	0.925333	0.787333	0.878667	0.63	0.393333	0.082	0.0866667		5.5	0.0988439	0.0163333	0.0360386
	6	0.636667	0.516667	0.469333	0.432333	0.423	0.454667	0.599		6	0.0432294	0.0253136	0.022063	0.00328295	0.0127671	0.00762306	0.0673573		6	0.532667	0.0443333	0.0206667	0.0216667	0.0343333	0.053	0.111		6	0.0120324	0.00185592	0.00392994	0.00290593	0.00202759	0.00519615	0.0141067		6	0.932	0.836	0.922333	0.673667	0.435333	0.0823333	0.088		6	0.0630423	0.0188237	0.0331679
	6.5	0.649	0.521	0.469	0.432333	0.431667	0.449333	0.603		6.5	0.059702	0.0228108	0.0236432	0.000333333	0.0149034	0.00176383	0.0737993		6.5	0.717333	0.0413333	0.0206667	0.0216667	0.0343333	0.0523333	0.111667		6.5	0.0167962	0.00202759	0.00392994	0.0031798	0.00202759	0.00520683	0.0133832		6.5	0.922	0.88	0.976	0.732	0.503333	0.0826667	0.0906667		6.5	0.00489898	0.0205508	0.0357631
	7	0.645667	0.524667	0.471667	0.434333	0.437667	0.449667	0.615		7	0.0559653	0.0215432	0.0268907	0.00233333	0.0132204	0.00176383	0.0766964		7	0.861	0.0403333	0.021	0.0206667	0.0346667	0.0526667	0.109333		7	0.0177764	0.00202759	0.00404145	0.0034801	0.00145297	0.00548736	0.0126667		7	0.974	0.95	1.02833	0.784	0.581667	0.0853333	0.0916667		7	0.00816497	0.0145717	0.0361909
	7.5	0.645	0.521333	0.470667	0.436333	0.442667	0.457	0.623		7.5	0.0621718	0.0219874	0.0222586	0.00384419	0.0160451	0.0046188	0.0831284		7.5	0.909667	0.0373333	0.0193333	0.02	0.0333333	0.053	0.109		7.5	0.0104775	0.00145297	0.00425572	0.00288675	0.00176383	0.0057735	0.013		7.5	1.02333	0.976333	1.05267	0.763	0.632333	0.0873333	0.093		7.5	0.00666667	0.0343527	0.0373467
	8	0.644	0.521667	0.474	0.438	0.444	0.461333	0.632		8	0.0661236	0.0233833	0.0251064	0.00493288	0.0147309	0.00470225	0.0871569		8	0.941667	0.036	0.019	0.0196667	0.033	0.052	0.108667		8	0.0116094	0.00173205	0.00458258	0.00290593	0.00152753	0.0057735	0.0128625		8	1.05767	1.00833	1.064	0.784	0.662667	0.091	0.094		8	0.00833333	0.0335278	0.0368284
	8.5	0.652667	0.520333	0.477333	0.440333	0.452	0.456333	0.646667		8.5	0.0727492	0.0202512	0.0263902	0.00371184	0.0159478	0.00517472	0.0884012		8.5	0.983	0.0346667	0.0183333	0.0196667	0.032	0.0516667	0.107		8.5	0.0187705	0.00145297	0.00425572	0.00290593	0.00173205	0.00606447	0.0130128		8.5	1.11567	1.06267	1.078	0.794	0.674667	0.0973333	0.094		8.5	0.0139324	0.0410582	0.0270617
	9	0.659667	0.524	0.48	0.444333	0.445667	0.447667	0.660333		9	0.0732947	0.0206478	0.0260064	0.00523874	0.0126007	0.0048074	0.0909402		9	0.991333	0.0356667	0.019	0.02	0.0323333	0.052	0.109		9	0.0203415	0.000881917	0.00458258	0.00321455	0.00202759	0.0057735	0.0130128		9	1.173	1.10167	1.08733	0.802333	0.686	0.107	0.0956667		9	0.0246847	0.0363975	0.0379751
	9.5	0.663	0.527667	0.48	0.447333	0.452333	0.464333	0.666667		9.5	0.0770541	0.0208513	0.0225462	0.00470225	0.0131191	0.00523874	0.0930776		9.5	0.991	0.0353333	0.0186667	0.0203333	0.0316667	0.0523333	0.109333		9.5	0.0196044	0.00145297	0.00437163	0.00296273	0.00176383	0.00606447	0.0131698		9.5	1.18933	1.15567	1.12267	0.807667	0.688333	0.118667	0.097		9.5	0.0153007	0.0459142	0.0354793
	10	0.681	0.53	0.483	0.449	0.449333	0.471667	0.680333		10	0.0830321	0.0181475	0.0240278	0.00556776	0.0153225	0.00491031	0.0916776		10	1.01467	0.0366667	0.0176667	0.0196667	0.0306667	0.051	0.106667		10	0.0254384	0.00202759	0.00448454	0.00290593	0.00176383	0.0057735	0.0128625		10	1.26833	1.19867	1.13167	0.827667	0.695667	0.137333	0.0973333		10	0.0153225	0.0476387	0.0328448
	10.5	0.702	0.533333	0.486333	0.452333	0.45	0.474667	0.688667		10.5	0.105014	0.0170717	0.0233975	0.00617342	0.0147422	0.0054569	0.0929988		10.5	1.021	0.0433333	0.0176667	0.0193333	0.031	0.051	0.106667		10.5	0.0275379	0.00712585	0.00448454	0.00296273	0.00208167	0.0057735	0.0128625		10.5	1.298	1.24267	1.162	0.833667	0.706	0.163	0.0996667		10.5	0.0185831	0.0520139	0.0249867
	11	0.71	0.537333	0.491333	0.455667	0.452333	0.474667	0.697333		11	0.1045	0.0183151	0.0229226	0.00536449	0.0173718	0.00589727	0.0929163		11	1.03067	0.0566667	0.0183333	0.02	0.0316667	0.0513333	0.107667		11	0.0296104	0.0212158	0.0048074	0.00321455	0.00176383	0.00548736	0.0128366		11	1.32567	1.26333	1.19633	0.860333	0.700667	0.199667	0.100333		11	0.016272	0.0523461	0.0295541
	11.5	0.723	0.541333	0.495	0.456333	0.453	0.471	0.706		11.5	0.109519	0.0153007	0.0245425	0.0048074	0.015885	0.00550757	0.0923255		11.5	1.05033	0.0813333	0.0173333	0.019	0.0303333	0.051	0.107667		11.5	0.0372126	0.0473474	0.00497773	0.00321455	0.00185592	0.00608276	0.0128625		11.5	1.371	1.308	1.213	0.891667	0.719333	0.239333	0.104667		11.5	0.0269629	0.0515073	0.0323934
	12	0.747333	0.547333	0.5	0.458667	0.456	0.48	0.720333		12	0.127836	0.013776	0.0255408	0.0054569	0.0151438	0.00750555	0.0881709		12	1.05867	0.103667	0.0183333	0.019	0.0306667	0.0513333	0.108		12	0.0372216	0.0691817	0.00578312	0.00321455	0.00176383	0.00606447	0.013		12	1.41	1.34133	1.25167	0.893333	0.719333	0.287667	0.109		12	0.0274651	0.0519626	0.0354605
						B. subtilis												S. auerus (MSSA)												E. coli (NR698)												E. coli (DH5alpha)
			Mean						Std. error						Mean						Std. error						Mean						Std. error						Mean						Std. error
	time	0µM	50µM	100µM	200µM		time	0µM	50µM	100µM	200µM		time	0µM	50µM	100µM	200µM		time	0µM	50µM	100µM	200µM		time	0µM	50µM	100µM	200µM		time	0µM	50µM	100µM	200µM		time	0µM	50µM	100µM	200µM		time	0uM	50uM	100uM	200uM
	0	0.002	0.0115	0.04175	0.00795		0	0.00212132	0.00366288	0.00954267	0.00312557		0	-0.000825	0.01475	0.07475	0.0115		0	0.00211675	0.00381608	0.0358408	0.0037081		0	0.00425	0.02025	0.03075	0.03125		0	0.00303795	0.0100695	0.00583631	0.00630311		0	-0.00355	0.066	0.0385	0.062		0	0.00256953	0.0168176	0.0175333	0.0228145
	0.5	0.0002	0.008025	0.0415	0.00475		0.5	0.00216949	0.00478023	0.0104123	0.00322426		0.5	-0.00275	0.00975	0.071	0.0115		0.5	0.002136	0.00549811	0.0346579	0.00497494		0.5	0.0095	0.0315	0.03375	0.03525		0.5	0.00403113	0.0104123	0.00678694	0.00638194		0.5	-0.006	0.05525	0.04125	0.06075		0.5	0.0033665	0.0166101	0.0140971	0.0206049
	1	0.004	0.0115	0.04825	0.00815		1	0.00168325	0.0055	0.0111906	0.00322322		1	0.002075	0.04075	0.078	0.0155		1	0.00217691	0.0273812	0.0357934	0.00523609		1	0.01625	0.07675	0.04375	0.0435		1	0.00278014	0.0327525	0.0071807	0.00651281		1	-0.001225	0.06175	0.047	0.06575		1	0.00350009	0.0171968	0.0134784	0.0212186
	1.5	0.00395	0.0095	0.04875	0.00745		1.5	0.00146145	0.00386221	0.0118348	0.00316267		1.5	0.004225	0.0885	0.08	0.01575		1.5	0.00203321	0.0755838	0.036697	0.00495606		1.5	0.0275	0.05525	0.052	0.058		1.5	0.00366288	0.0104433	0.00504975	0.00703562		1.5	0.00205	0.063	0.05	0.06975		1.5	0.00332704	0.0174976	0.0133041	0.022856
	2	0.0065	0.01	0.0505	0.0095		2	0.00144338	0.00291548	0.011694	0.00298608		2	0.00925	0.0415	0.08375	0.02775		2	0.00175	0.0230886	0.0363327	0.00442295		2	0.05925	0.0605	0.0535	0.08		2	0.00286865	0.0171002	0.00580948	0.00667083		2	0.00225	0.066	0.05525	0.07325		2	0.00372771	0.0181154	0.0131996	0.0213009
	2.5	0.00775	0.0105	0.053	0.0135		2.5	0.00160078	0.00278388	0.0117118	0.0015		2.5	0.02125	0.0445	0.0845	0.0245		2.5	0.00249583	0.0178396	0.0380384	0.00377492		2.5	0.116	0.08025	0.05575	0.05		2.5	0.00267706	0.0444529	0.00449768	0.0102144		2.5	0.00625	0.0715	0.06	0.0795		2.5	0.00392375	0.0178442	0.0138504	0.022951
	3	0.00975	0.011	0.06075	0.0135		3	0.00137689	0.00261406	0.0102825	0.00210159		3	0.03025	0.04425	0.08375	0.0235		3	0.00149304	0.0134869	0.0373059	0.00340343		3	0.17	0.0885	0.0545	0.04875		3	0.00501664	0.0557023	0.00619812	0.0102825		3	0.009875	0.07675	0.06575	0.08475		3	0.00385343	0.018011	0.013319	0.0239352
	3.5	0.013	0.011	0.06	0.013		3.5	0.000816497	0.00285774	0.0110076	0.00267706		3.5	0.06025	0.0435	0.084	0.022		3.5	0.00256174	0.0105712	0.0375522	0.00308221		3.5	0.247	0.074	0.0525	0.046		3.5	0.011583	0.0413179	0.00688598	0.00940744		3.5	0.0175	0.085	0.07575	0.093		3.5	0.0048734	0.0174929	0.0150243	0.0262139
	4	0.01725	0.01175	0.06175	0.014		4	0.00184278	0.00268871	0.0111831	0.00244949		4	0.11775	0.0435	0.083	0.01975		4	0.00349702	0.00946485	0.0368804	0.0041508		4	0.377	0.07775	0.05275	0.0455		4	0.00681909	0.0455034	0.00652399	0.00922406		4	0.02525	0.094	0.092	0.10475		4	0.00495606	0.0164975	0.0144453	0.0276537
	4.5	0.0325	0.013	0.0625	0.01375		4.5	0.00779423	0.00248328	0.0111168	0.00197379		4.5	0.19775	0.04325	0.08325	0.01925		4.5	0.00604669	0.00935748	0.0387199	0.00451617		4.5	0.56825	0.06775	0.05225	0.04575		4.5	0.0305051	0.0361533	0.00705189	0.00891978		4.5	0.0395	0.114	0.1135	0.1265		4.5	0.00556028	0.0148941	0.01594	0.0320949
	5	0.06125	0.013	0.06375	0.01275		5	0.027834	0.00353553	0.0122091	0.00232289		5	0.27825	0.04325	0.081	0.024		5	0.00521816	0.00891043	0.0381947	0.00324037		5	0.71725	0.058	0.051	0.0445		5	0.0211399	0.0278478	0.00703562	0.00885532		5	0.0875	0.141	0.147	0.1555		5	0.0115506	0.013435	0.0180601	0.0408463
	5.5	0.14275	0.01575	0.0665	0.0135		5.5	0.0142967	0.00515388	0.0126919	0.00239792		5.5	0.336	0.04375	0.07825	0.03225		5.5	0.00437798	0.00829031	0.0370639	0.00564764		5.5	0.82525	0.05275	0.0505	0.0445		5.5	0.0225698	0.0228268	0.00727438	0.00889288		5.5	0.1655	0.17825	0.18825	0.18775		5.5	0.0124532	0.0166101	0.0188652	0.0499439
	6	0.16525	0.0175	0.06675	0.01275		6	0.0310923	0.00713559	0.0129253	0.00256174		6	0.38575	0.04375	0.07675	0.01875		6	0.0076635	0.00786739	0.035987	0.00428904		6	0.93025	0.05225	0.04975	0.04425		6	0.0289205	0.0225735	0.00739792	0.00886355		6	0.24525	0.21525	0.22125	0.2125		6	0.0119609	0.020617	0.0198888	0.0565472
	6.5	0.16925	0.01975	0.06575	0.01625		6.5	0.0176181	0.00935748	0.0139366	0.00481966		6.5	0.47	0.04425	0.07675	0.018		6.5	0.022756	0.00742041	0.0373171	0.00433974		6.5	1.034	0.0485	0.04975	0.04425		6.5	0.0325986	0.019615	0.00700446	0.00842986		6.5	0.331	0.2475	0.25275	0.23725		6.5	0.0111206	0.0279687	0.021727	0.0642682
	7	0.23675	0.02375	0.063	0.01425		7	0.0242706	0.0108503	0.0143003	0.00275		7	0.632	0.04525	0.07725	0.01875		7	0.0456417	0.00742041	0.0375219	0.00495606		7	1.10875	0.044	0.04975	0.04425		7	0.0331973	0.0159217	0.0075208	0.00877852		7	0.408	0.276	0.2845	0.2625		7	0.0102225	0.0313449	0.024878	0.0698528
	7.5	0.2955	0.016	0.0695	0.01825		7.5	0.0254608	0.00397911	0.0100125	0.00493921		7.5	0.78775	0.046	0.07675	0.01875		7.5	0.0501919	0.00703562	0.0369761	0.00476751		7.5	1.162	0.03875	0.04975	0.04375		7.5	0.0317936	0.0114773	0.0075208	0.00870225		7.5	0.47525	0.30675	0.3155	0.28925		7.5	0.00954267	0.0347476	0.0247841	0.0733716
	8	0.3835	0.02125	0.062	0.02475		8	0.0268623	0.00654949	0.01247	0.00520216		8	0.91475	0.0475	0.077	0.0185		8	0.0568937	0.00635741	0.0365946	0.00403113		8	1.18625	0.0395	0.0495	0.04525		8	0.031729	0.0103078	0.00764308	0.0085574		8	0.53775	0.34	0.34775	0.32		8	0.0104273	0.0370293	0.0298367	0.0756119
	8.5	0.465	0.02625	0.0625	0.0375		8.5	0.022609	0.00992786	0.0133073	0.0104443		8.5	1.0155	0.0475	0.0765	0.017		8.5	0.0551928	0.00619812	0.0363902	0.00334166		8.5	1.2035	0.0395	0.0495	0.04575		8.5	0.0313728	0.0101036	0.00764308	0.00874047		8.5	0.598	0.368	0.37625	0.377		8.5	0.0116976	0.036756	0.0308014	0.0614505
	9	0.53575	0.03025	0.06575	0.05375		9	0.0132751	0.0137682	0.0154455	0.0106409		9	1.10075	0.0475	0.076	0.0155		9	0.0627872	0.00513971	0.0365787	0.00322749		9	1.2185	0.0385	0.049	0.0465		9	0.0318917	0.0104762	0.00785281	0.00934969		9	0.65375	0.3995	0.3955	0.4165		9	0.0106174	0.0389326	0.0304453	0.0615772
	9.5	0.62575	0.03725	0.07275	0.07125		9.5	0.0330438	0.0166051	0.0192153	0.0104433		9.5	1.20225	0.04325	0.07575	0.0155		9.5	0.0477378	0.00217466	0.0359916	0.00322749		9.5	1.228	0.03875	0.04875	0.04825		9.5	0.0306241	0.0103552	0.00759797	0.00946375		9.5	0.7075	0.43025	0.41	0.45675		9.5	0.0101694	0.0437405	0.0357421	0.056213
	10	0.699	0.04225	0.08825	0.15825		10	0.0402016	0.0147895	0.0281495	0.0327805		10	1.24525	0.0425	0.07475	0.01425		10	0.0559425	0.00232737	0.0359684	0.00295452		10	1.23525	0.039	0.04825	0.049		10	0.0304997	0.0116404	0.00776075	0.00972111		10	0.75525	0.471	0.4325	0.47875		10	0.00928597	0.0490867	0.037248	0.0649633
	10.5	0.68775	0.06925	0.1165	0.2315		10.5	0.0225143	0.00788855	0.0445393	0.0414518		10.5	1.29825	0.0435	0.07975	0.01375		10.5	0.0551353	0.00202073	0.034111	0.00271953		10.5	1.248	0.0385	0.04825	0.05		10.5	0.0312383	0.0104921	0.00776075	0.010198		10.5	0.80425	0.50725	0.455	0.494		10.5	0.00834041	0.0553224	0.0289079	0.0803192
	11	0.71825	0.1	0.139	0.3145		11	0.0151678	0.0122678	0.0558167	0.0516309		11	1.34925	0.045	0.07975	0.014		11	0.0494509	0.00238048	0.0340915	0.00267706		11	1.25325	0.0365	0.0485	0.054		11	0.0303765	0.00885532	0.00777282	0.0129936		11	0.85025	0.535	0.481	0.5175		11	0.00648556	0.0588388	0.0330883	0.0870024
	11.5	0.7545	0.142	0.173	0.3785		11.5	0.0190285	0.0219735	0.0531523	0.0517824		11.5	1.379	0.0455	0.07575	0.01375		11.5	0.0509951	0.00246644	0.035556	0.00268871		11.5	1.26125	0.03075	0.0485	0.055		11.5	0.0316343	0.00314576	0.00821077	0.0135339		11.5	0.8915	0.567	0.509	0.541		11.5	0.00504149	0.0751454	0.0310027	0.0885466
	12	0.80025	0.21025	0.19575	0.44475		12	0.029912	0.0486353	0.0542469	0.0572413		12	1.42075	0.0465	0.07525	0.0135		12	0.0460604	0.00352373	0.0364174	0.00272336		12	1.271	0.02925	0.04725	0.05525		12	0.0308167	0.0030104	0.0078991	0.0134436		12	0.91925	0.57775	0.5415	0.5475		12	0.00485412	0.0654196	0.0314046	0.0982603
[truncated: 4 more columns]

## Sheet: Fig.S6a
Sample	Triticein peak area	Digitoxin (IS) peak area	Triticein/digitoxin ratio	Normalized to 1	Average	Std. error	t-test
AtMYB12-1		1.08764e+08
AtMYB12-2		1.03434e+08
AtMYB12-3		1.24181e+08
AtMYB12-4		1.21617e+08
BGC4(5D)-1	7.81784e+09	1.32781e+08	58.8775	1.09032	1.00266	0.0638994	0.000120528
BGC4(5D)-2	7.9679e+09	1.52496e+08	52.2499	0.967592
BGC4(5D)-3	8.69135e+09	1.44291e+08	60.2349	1.11546
BGC4(5D)-4	6.32031e+09	1.39794e+08	45.2118	0.837255
BGC4(5D) + AtMYB12-1	5.12188e+10	1.95689e+08	261.736	4.84696	6.48034	0.620159
BGC4(5D) + AtMYB12-2	6.48918e+10	1.8218e+08	356.197	6.59623
BGC4(5D) + AtMYB12-3	6.34577e+10	1.49422e+08	424.686	7.86456
BGC4(5D) + AtMYB12-4	5.04333e+10	1.41216e+08	357.135	6.61362

## Sheet: Fig.S6b
Sample	Digitoxin (IS) peak area	Naringenin peak area	Naringenin-glycoside peak area	Naringenin + Naringenin-glycoside peak area	Naringenin/digitoxin ratio	Normalized to 1	Average	Std. error	t-test
AtMYB12-1	1.04456e+08	3.46081e+08	1.78888e+08	5.24968e+08	5.02575	0.33505	1.0045	0.225752
AtMYB12-2	1.0164e+08	1.35235e+09	5.7225e+08	1.9246e+09	18.9355	1.26236
AtMYB12-3	1.21686e+08	1.23895e+09	8.27553e+08	2.0665e+09	16.9823	1.13215
AtMYB12-4	1.18699e+08	1.41364e+09	8.80393e+08	2.29403e+09	19.3264	1.28843
TaCHS1-1	1.47044e+08	2.21835e+09	2.03644e+09	4.25479e+09	28.9355	1.92903	1.38527	0.197511	0.0112106
TaCHS1-2	1.42198e+08	3.08155e+08	2.16265e+09	2.4708e+09	17.3758	1.15839
TaCHS1-3	1.31048e+08	8.54338e+08	1.92701e+09	2.78134e+09	21.2239	1.41492
TaCHS1-4	1.39297e+08	7.90449e+08	1.3799e+09	2.17035e+09	15.5808	1.03872
TaCHS1 + AtMYB12-1	1.21035e+08	3.91837e+09	1.95919e+09	5.87756e+09	48.5608	3.23739	3.11253	0.435577
TaCHS1 + AtMYB12-2	1.28447e+08	2.76838e+09	1.93857e+09	4.70695e+09	36.6451	2.44301
TaCHS1 + AtMYB12-3	1.13948e+08	2.58318e+09	1.64297e+09	4.22615e+09	37.0885	2.47257
TaCHS1 + AtMYB12-4	1.17819e+08	5.20227e+09	2.39201e+09	7.59429e+09	64.4573	4.29715

## Sheet: Fig.S20
Replicate no.	Cad1682 WT	Cad1682 mut	Cad1684 WT	Cad1684 mut	Cad1793 WT	Cad1793 mut
1	1.05301	0.873926	0.852436	0.716332	1.44699	0.644699
2	1.16046	1.04585	0.501433	0.501433	1.01003	1.03152
3	0.773973	1.11644	1.10959	0.917808	1.12329	0.732877
4	0.773973	1.11644	1.10959	0.616438	1.11644	0.554795
5	1.12766	1.60993	0.758865	0.758865	1.04255	1.21277
6	1.12766	1.41844	1	0.879433	1.13475	1.48936
7	1.26662	1.27362	0.944717	0.678796	1.25262	0.96571
8	1.02869	1.06368	0.846746	0.916725	1.11267	0.930721
9	1.50215	0.951359	0.865522	0.672389	1.20887	0.879828
10	1.33047	1.35193	0.600858	0.515021	1.20887	0.693848
Average	1.11447	1.18216	0.858975	0.717324	1.16571	0.913612
Std.error	0.0719239	0.071921	0.0630319	0.0482099	0.0391298	0.0895083
t-test	0.514144		0.0911183		0.0188508

## Sheet: Fig.S21
Replicate no.	Cad1682 WT	Cad1682 mut	Cad1684 WT	Cad1684 mut	Cad1793 WT	Cad1793 mut
1	2	5	2	2	3	5
2	4	5	2	4	5	4
3	2	2	5	2	5	5
4	4	2	2	2	3	5
5	1	3	2	2	5	6
Average	2.6	3.4	2.6	2.4	4.2	5
Std.error	0.6	0.678233	0.6	0.4	0.489898	0.316228
t-test	0.402759		0.788543		0.207305

[truncated: 4 more sheets: Fig.S22, Fig.S25, Fig.S28a, Fig.S28b]
